# Supplementary material for: Ethylenediurea (EDU) inhibits OsORAP1 expression in rice (Oryza sativa L:): Varietal differences in ozone protection efficacy
Source: PLoS One. 2025 Jul 2;20(7):e0327162. doi: 10.1371/journal.pone.0327162 (PMC12220992; doi:10.1371/journal.pone.0327162)
Supplement: S1 Dataset — “S1 File.xlsx”. (XLSX) [file pone.0327162.s004.xlsx]

## Sheet: Sheet1
Date	Time	O3 (ppm)	O3 (ppb)
2022-01-01	2022-01-01 09:06:00	0.04	40
2022-01-01	2022-01-01 09:09:00	0.045	45
2022-01-01	2022-01-01 09:12:00	0.056	56
2022-01-01	2022-01-01 09:15:00	0.059	59
2022-01-01	2022-01-01 09:18:00	0.054	54
2022-01-01	2022-01-01 09:21:00	0.046	46
2022-01-01	2022-01-01 09:24:00	0.051	51
2022-01-01	2022-01-01 09:27:00	0.057	57
2022-01-01	2022-01-01 09:30:00	0.045	45
2022-01-01	2022-01-01 09:33:00	0.06	60
2022-01-01	2022-01-01 09:36:00	0.058	58
2022-01-01	2022-01-01 09:39:00	0.045	45
2022-01-01	2022-01-01 09:42:00	0.051	51
2022-01-01	2022-01-01 09:45:00	0.055	55
2022-01-01	2022-01-01 09:48:00	0.046	46
2022-01-01	2022-01-01 09:51:00	0.046	46
2022-01-01	2022-01-01 09:54:00	0.048	48
2022-01-01	2022-01-01 09:57:00	0.045	45
2022-01-01	2022-01-01 10:00:00	0.053	53
2022-01-01	2022-01-01 10:03:00	0.058	58
2022-01-01	2022-01-01 10:06:00	0.059	59
2022-01-01	2022-01-01 10:09:00	0.05	50
2022-01-01	2022-01-01 10:12:00	0.054	54
2022-01-01	2022-01-01 10:15:00	0.049	49
2022-01-01	2022-01-01 10:18:00	0.062	62
2022-01-01	2022-01-01 10:21:00	0.045	45
2022-01-01	2022-01-01 10:24:00	0.045	45
2022-01-01	2022-01-01 10:27:00	0.058	58
2022-01-01	2022-01-01 10:30:00	0.056	56
2022-01-01	2022-01-01 10:33:00	0.061	61
2022-01-01	2022-01-01 10:36:00	0.05	50
2022-01-01	2022-01-01 10:39:00	0.059	59
2022-01-01	2022-01-01 10:42:00	0.062	62
2022-01-01	2022-01-01 10:45:00	0.05	50
2022-01-01	2022-01-01 10:48:00	0.056	56
2022-01-01	2022-01-01 10:51:00	0.062	62
2022-01-01	2022-01-01 10:54:00	0.055	55
2022-01-01	2022-01-01 10:57:00	0.049	49
2022-01-01	2022-01-01 11:00:00	0.051	51
2022-01-01	2022-01-01 11:03:00	0.045	45
2022-01-01	2022-01-01 11:06:00	0.046	46
2022-01-01	2022-01-01 11:09:00	0.047	47
2022-01-01	2022-01-01 11:12:00	0.051	51
2022-01-01	2022-01-01 11:15:00	0.061	61
2022-01-01	2022-01-01 11:18:00	0.046	46
2022-01-01	2022-01-01 11:21:00	0.054	54
2022-01-01	2022-01-01 11:24:00	0.052	52
2022-01-01	2022-01-01 11:27:00	0.062	62
2022-01-01	2022-01-01 11:30:00	0.061	61
2022-01-01	2022-01-01 11:33:00	0.059	59
2022-01-01	2022-01-01 11:36:00	0.052	52
2022-01-01	2022-01-01 11:39:00	0.051	51
2022-01-01	2022-01-01 11:42:00	0.051	51
2022-01-01	2022-01-01 11:45:00	0.052	52
2022-01-01	2022-01-01 11:48:00	0.058	58
2022-01-01	2022-01-01 11:51:00	0.061	61
2022-01-01	2022-01-01 11:54:00	0.048	48
2022-01-01	2022-01-01 11:57:00	0.051	51
2022-01-01	2022-01-01 12:00:00	0.048	48
2022-01-01	2022-01-01 12:03:00	0.045	45
2022-01-01	2022-01-01 12:06:00	0.059	59
2022-01-01	2022-01-01 12:09:00	0.061	61
2022-01-01	2022-01-01 12:12:00	0.061	61
2022-01-01	2022-01-01 12:15:00	0.049	49
2022-01-01	2022-01-01 12:18:00	0.059	59
2022-01-01	2022-01-01 12:21:00	0.049	49
2022-01-01	2022-01-01 12:24:00	0.05	50
2022-01-01	2022-01-01 12:27:00	0.058	58
2022-01-01	2022-01-01 12:30:00	0.06	60
2022-01-01	2022-01-01 12:33:00	0.051	51
2022-01-01	2022-01-01 12:36:00	0.05	50
2022-01-01	2022-01-01 12:39:00	0.044	44
2022-01-01	2022-01-01 12:42:00	0.055	55
2022-01-01	2022-01-01 12:45:00	0.059	59
2022-01-01	2022-01-01 12:48:00	0.059	59
2022-01-01	2022-01-01 12:51:00	0.051	51
2022-01-01	2022-01-01 12:54:00	0.051	51
2022-01-01	2022-01-01 12:57:00	0.057	57
2022-01-01	2022-01-01 13:00:00	0.06	60
2022-01-01	2022-01-01 13:03:00	0.05	50
2022-01-01	2022-01-01 13:06:00	0.045	45
2022-01-01	2022-01-01 13:09:00	0.05	50
2022-01-01	2022-01-01 13:12:00	0.056	56
2022-01-01	2022-01-01 13:15:00	0.056	56
2022-01-01	2022-01-01 13:18:00	0.056	56
2022-01-01	2022-01-01 13:21:00	0.057	57
2022-01-01	2022-01-01 13:24:00	0.052	52
2022-01-01	2022-01-01 13:27:00	0.05	50
2022-01-01	2022-01-01 13:30:00	0.046	46
2022-01-01	2022-01-01 13:33:00	0.051	51
2022-01-01	2022-01-01 13:36:00	0.057	57
2022-01-01	2022-01-01 13:39:00	0.051	51
2022-01-01	2022-01-01 13:42:00	0.053	53
2022-01-01	2022-01-01 13:45:00	0.049	49
2022-01-01	2022-01-01 13:48:00	0.047	47
2022-01-01	2022-01-01 13:51:00	0.049	49
2022-01-01	2022-01-01 13:54:00	0.057	57
2022-01-01	2022-01-01 13:57:00	0.058	58
2022-01-01	2022-01-01 14:00:00	0.055	55
2022-01-01	2022-01-01 14:03:00	0.053	53
2022-01-01	2022-01-01 14:06:00	0.061	61
2022-01-01	2022-01-01 14:09:00	0.05	50
2022-01-01	2022-01-01 14:12:00	0.044	44
2022-01-01	2022-01-01 14:15:00	0.061	61
2022-01-01	2022-01-01 14:18:00	0.049	49
2022-01-01	2022-01-01 14:21:00	0.058	58
2022-01-01	2022-01-01 14:24:00	0.054	54
2022-01-01	2022-01-01 14:27:00	0.062	62
2022-01-01	2022-01-01 14:30:00	0.056	56
2022-01-01	2022-01-01 14:33:00	0.059	59
2022-01-01	2022-01-01 14:36:00	0.062	62
2022-01-01	2022-01-01 14:39:00	0.057	57
2022-01-01	2022-01-01 14:42:00	0.051	51
2022-01-01	2022-01-01 14:45:00	0.058	58
2022-01-01	2022-01-01 14:48:00	0.06	60
2022-01-01	2022-01-01 14:51:00	0.044	44
2022-01-01	2022-01-01 14:54:00	0.048	48
2022-01-01	2022-01-01 14:57:00	0.056	56
2022-01-01	2022-01-01 15:00:00	0.047	47
2022-01-01	2022-01-01 15:03:00	0.048	48
2022-01-01	2022-01-01 15:06:00	0.059	59
2022-01-01	2022-01-01 15:09:00	0.058	58
2022-01-01	2022-01-01 15:12:00	0.048	48
2022-01-01	2022-01-01 15:15:00	0.058	58
2022-01-01	2022-01-01 15:18:00	0.057	57
2022-01-01	2022-01-01 15:21:00	0.051	51
2022-01-01	2022-01-01 15:24:00	0.044	44
2022-01-01	2022-01-01 15:27:00	0.054	54
2022-01-01	2022-01-01 15:30:00	0.056	56
2022-01-01	2022-01-01 15:33:00	0.045	45
2022-01-01	2022-01-01 15:36:00	0.044	44
2022-01-01	2022-01-01 15:39:00	0.049	49
2022-01-01	2022-01-01 15:42:00	0.056	56
2022-01-01	2022-01-01 15:45:00	0.051	51
2022-01-01	2022-01-01 15:48:00	0.054	54
2022-01-01	2022-01-01 15:51:00	0.053	53
2022-01-01	2022-01-01 15:54:00	0.056	56
2022-01-01	2022-01-01 15:57:00	0.053	53
2022-01-01	2022-01-01 16:00:00	0.054	54
2022-01-01	2022-01-01 16:03:00	0.054	54
2022-01-01	2022-01-01 16:06:00	0.053	53
2022-01-01	2022-01-01 16:09:00	0.049	49
2022-01-01	2022-01-01 16:12:00	0.063	63
2022-01-01	2022-01-01 16:15:00	0.058	58
2022-01-01	2022-01-01 16:18:00	0.055	55
2022-01-01	2022-01-01 16:21:00	0.047	47
2022-01-01	2022-01-01 16:24:00	0.05	50
2022-01-01	2022-01-01 16:27:00	0.062	62
2022-01-01	2022-01-01 16:30:00	0.056	56
2022-01-01	2022-01-01 16:33:00	0.055	55
2022-01-01	2022-01-01 16:36:00	0.059	59
2022-01-01	2022-01-01 16:39:00	0.045	45
2022-01-01	2022-01-01 16:42:00	0.051	51
2022-01-01	2022-01-01 16:45:00	0.047	47
2022-01-01	2022-01-01 16:48:00	0.046	46
2022-01-01	2022-01-01 16:51:00	0.044	44
2022-01-01	2022-01-01 16:54:00	0.044	44
2022-01-01	2022-01-01 16:57:00	0.047	47
2022-01-01	2022-01-01 17:00:00	0.041	41
2022-01-02	2022-01-02 09:06:00	0.051	51
2022-01-02	2022-01-02 09:09:00	0.058	58
2022-01-02	2022-01-02 09:12:00	0.053	53
2022-01-02	2022-01-02 09:15:00	0.055	55
2022-01-02	2022-01-02 09:18:00	0.045	45
2022-01-02	2022-01-02 09:21:00	0.044	44
2022-01-02	2022-01-02 09:24:00	0.05	50
2022-01-02	2022-01-02 09:27:00	0.049	49
2022-01-02	2022-01-02 09:30:00	0.042	42
2022-01-02	2022-01-02 09:33:00	0.05	50
2022-01-02	2022-01-02 09:36:00	0.045	45
2022-01-02	2022-01-02 09:39:00	0.051	51
2022-01-02	2022-01-02 09:42:00	0.044	44
2022-01-02	2022-01-02 09:45:00	0.054	54
2022-01-02	2022-01-02 09:48:00	0.043	43
2022-01-02	2022-01-02 09:51:00	0.057	57
2022-01-02	2022-01-02 09:54:00	0.046	46
2022-01-02	2022-01-02 09:57:00	0.041	41
2022-01-02	2022-01-02 10:00:00	0.042	42
2022-01-02	2022-01-02 10:03:00	0.049	49
2022-01-02	2022-01-02 10:06:00	0.058	58
2022-01-02	2022-01-02 10:09:00	0.047	47
2022-01-02	2022-01-02 10:12:00	0.041	41
2022-01-02	2022-01-02 10:15:00	0.048	48
2022-01-02	2022-01-02 10:18:00	0.045	45
2022-01-02	2022-01-02 10:21:00	0.051	51
2022-01-02	2022-01-02 10:24:00	0.047	47
2022-01-02	2022-01-02 10:27:00	0.041	41
2022-01-02	2022-01-02 10:30:00	0.049	49
2022-01-02	2022-01-02 10:33:00	0.05	50
2022-01-02	2022-01-02 10:36:00	0.04	40
2022-01-02	2022-01-02 10:39:00	0.053	53
2022-01-02	2022-01-02 10:42:00	0.042	42
2022-01-02	2022-01-02 10:45:00	0.049	49
2022-01-02	2022-01-02 10:48:00	0.053	53
2022-01-02	2022-01-02 10:51:00	0.05	50
2022-01-02	2022-01-02 10:54:00	0.057	57
2022-01-02	2022-01-02 10:57:00	0.059	59
2022-01-02	2022-01-02 11:00:00	0.04	40
2022-01-02	2022-01-02 11:03:00	0.052	52
2022-01-02	2022-01-02 11:06:00	0.043	43
2022-01-02	2022-01-02 11:09:00	0.048	48
2022-01-02	2022-01-02 11:12:00	0.044	44
2022-01-02	2022-01-02 11:15:00	0.053	53
2022-01-02	2022-01-02 11:18:00	0.048	48
2022-01-02	2022-01-02 11:21:00	0.05	50
2022-01-02	2022-01-02 11:24:00	0.059	59
2022-01-02	2022-01-02 11:27:00	0.058	58
2022-01-02	2022-01-02 11:30:00	0.047	47
2022-01-02	2022-01-02 11:33:00	0.042	42
2022-01-02	2022-01-02 11:36:00	0.052	52
2022-01-02	2022-01-02 11:39:00	0.051	51
2022-01-02	2022-01-02 11:42:00	0.05	50
2022-01-02	2022-01-02 11:45:00	0.051	51
2022-01-02	2022-01-02 11:48:00	0.047	47
2022-01-02	2022-01-02 11:51:00	0.046	46
2022-01-02	2022-01-02 11:54:00	0.042	42
2022-01-02	2022-01-02 11:57:00	0.052	52
2022-01-02	2022-01-02 12:00:00	0.041	41
2022-01-02	2022-01-02 12:03:00	0.057	57
2022-01-02	2022-01-02 12:06:00	0.054	54
2022-01-02	2022-01-02 12:09:00	0.056	56
2022-01-02	2022-01-02 12:12:00	0.056	56
2022-01-02	2022-01-02 12:15:00	0.049	49
2022-01-02	2022-01-02 12:18:00	0.045	45
2022-01-02	2022-01-02 12:21:00	0.051	51
2022-01-02	2022-01-02 12:24:00	0.05	50
2022-01-02	2022-01-02 12:27:00	0.044	44
2022-01-02	2022-01-02 12:30:00	0.055	55
2022-01-02	2022-01-02 12:33:00	0.054	54
2022-01-02	2022-01-02 12:36:00	0.058	58
2022-01-02	2022-01-02 12:39:00	0.053	53
2022-01-02	2022-01-02 12:42:00	0.056	56
2022-01-02	2022-01-02 12:45:00	0.044	44
2022-01-02	2022-01-02 12:48:00	0.041	41
2022-01-02	2022-01-02 12:51:00	0.054	54
2022-01-02	2022-01-02 12:54:00	0.049	49
2022-01-02	2022-01-02 12:57:00	0.05	50
2022-01-02	2022-01-02 13:00:00	0.047	47
2022-01-02	2022-01-02 13:03:00	0.05	50
2022-01-02	2022-01-02 13:06:00	0.054	54
2022-01-02	2022-01-02 13:09:00	0.042	42
2022-01-02	2022-01-02 13:12:00	0.041	41
2022-01-02	2022-01-02 13:15:00	0.04	40
2022-01-02	2022-01-02 13:18:00	0.04	40
2022-01-02	2022-01-02 13:21:00	0.052	52
2022-01-02	2022-01-02 13:24:00	0.057	57
2022-01-02	2022-01-02 13:27:00	0.059	59
2022-01-02	2022-01-02 13:30:00	0.05	50
2022-01-02	2022-01-02 13:33:00	0.04	40
2022-01-02	2022-01-02 13:36:00	0.052	52
2022-01-02	2022-01-02 13:39:00	0.047	47
2022-01-02	2022-01-02 13:42:00	0.053	53
2022-01-02	2022-01-02 13:45:00	0.055	55
2022-01-02	2022-01-02 13:48:00	0.059	59
2022-01-02	2022-01-02 13:51:00	0.045	45
2022-01-02	2022-01-02 13:54:00	0.048	48
2022-01-02	2022-01-02 13:57:00	0.051	51
2022-01-02	2022-01-02 14:00:00	0.057	57
2022-01-02	2022-01-02 14:03:00	0.054	54
2022-01-02	2022-01-02 14:06:00	0.047	47
2022-01-02	2022-01-02 14:09:00	0.059	59
2022-01-02	2022-01-02 14:12:00	0.043	43
2022-01-02	2022-01-02 14:15:00	0.051	51
2022-01-02	2022-01-02 14:18:00	0.043	43
2022-01-02	2022-01-02 14:21:00	0.051	51
2022-01-02	2022-01-02 14:24:00	0.052	52
2022-01-02	2022-01-02 14:27:00	0.042	42
2022-01-02	2022-01-02 14:30:00	0.055	55
2022-01-02	2022-01-02 14:33:00	0.047	47
2022-01-02	2022-01-02 14:36:00	0.046	46
2022-01-02	2022-01-02 14:39:00	0.054	54
2022-01-02	2022-01-02 14:42:00	0.046	46
2022-01-02	2022-01-02 14:45:00	0.05	50
2022-01-02	2022-01-02 14:48:00	0.054	54
2022-01-02	2022-01-02 14:51:00	0.053	53
2022-01-02	2022-01-02 14:54:00	0.044	44
2022-01-02	2022-01-02 14:57:00	0.056	56
2022-01-02	2022-01-02 15:00:00	0.056	56
2022-01-02	2022-01-02 15:03:00	0.053	53
2022-01-02	2022-01-02 15:06:00	0.04	40
2022-01-02	2022-01-02 15:09:00	0.047	47
2022-01-02	2022-01-02 15:12:00	0.05	50
2022-01-02	2022-01-02 15:15:00	0.051	51
2022-01-02	2022-01-02 15:18:00	0.049	49
2022-01-02	2022-01-02 15:21:00	0.056	56
2022-01-02	2022-01-02 15:24:00	0.045	45
2022-01-02	2022-01-02 15:27:00	0.051	51
2022-01-02	2022-01-02 15:30:00	0.052	52
2022-01-02	2022-01-02 15:33:00	0.052	52
2022-01-02	2022-01-02 15:36:00	0.043	43
2022-01-02	2022-01-02 15:39:00	0.057	57
2022-01-02	2022-01-02 15:42:00	0.045	45
2022-01-02	2022-01-02 15:45:00	0.05	50
2022-01-02	2022-01-02 15:48:00	0.044	44
2022-01-02	2022-01-02 15:51:00	0.05	50
2022-01-02	2022-01-02 15:54:00	0.05	50
2022-01-02	2022-01-02 15:57:00	0.052	52
2022-01-02	2022-01-02 16:00:00	0.049	49
2022-01-02	2022-01-02 16:03:00	0.042	42
2022-01-02	2022-01-02 16:06:00	0.052	52
2022-01-02	2022-01-02 16:09:00	0.043	43
2022-01-02	2022-01-02 16:12:00	0.058	58
2022-01-02	2022-01-02 16:15:00	0.051	51
2022-01-02	2022-01-02 16:18:00	0.058	58
2022-01-02	2022-01-02 16:21:00	0.046	46
2022-01-02	2022-01-02 16:24:00	0.041	41
2022-01-02	2022-01-02 16:27:00	0.052	52
2022-01-02	2022-01-02 16:30:00	0.059	59
2022-01-02	2022-01-02 16:33:00	0.058	58
2022-01-02	2022-01-02 16:36:00	0.04	40
2022-01-02	2022-01-02 16:39:00	0.051	51
2022-01-02	2022-01-02 16:42:00	0.046	46
2022-01-02	2022-01-02 16:45:00	0.04	40
2022-01-02	2022-01-02 16:48:00	0.045	45
2022-01-02	2022-01-02 16:51:00	0.04	40
2022-01-02	2022-01-02 16:54:00	0.047	47
2022-01-02	2022-01-02 16:57:00	0.041	41
2022-01-02	2022-01-02 17:00:00	0.047	47
2022-01-03	2022-01-03 09:03:00	0.044	44
2022-01-03	2022-01-03 09:06:00	0.044	44
2022-01-03	2022-01-03 09:09:00	0.043	43
2022-01-03	2022-01-03 09:12:00	0.049	49
2022-01-03	2022-01-03 09:15:00	0.056	56
2022-01-03	2022-01-03 09:18:00	0.044	44
2022-01-03	2022-01-03 09:21:00	0.042	42
2022-01-03	2022-01-03 09:24:00	0.049	49
2022-01-03	2022-01-03 09:27:00	0.049	49
2022-01-03	2022-01-03 09:30:00	0.042	42
2022-01-03	2022-01-03 09:33:00	0.052	52
2022-01-03	2022-01-03 09:36:00	0.049	49
2022-01-03	2022-01-03 09:39:00	0.054	54
2022-01-03	2022-01-03 09:42:00	0.047	47
2022-01-03	2022-01-03 09:45:00	0.043	43
2022-01-03	2022-01-03 09:48:00	0.047	47
2022-01-03	2022-01-03 09:51:00	0.055	55
2022-01-03	2022-01-03 09:54:00	0.051	51
2022-01-03	2022-01-03 09:57:00	0.043	43
2022-01-03	2022-01-03 10:00:00	0.052	52
2022-01-03	2022-01-03 10:03:00	0.052	52
2022-01-03	2022-01-03 10:06:00	0.049	49
2022-01-03	2022-01-03 10:09:00	0.042	42
2022-01-03	2022-01-03 10:12:00	0.041	41
2022-01-03	2022-01-03 10:15:00	0.047	47
2022-01-03	2022-01-03 10:18:00	0.049	49
2022-01-03	2022-01-03 10:21:00	0.043	43
2022-01-03	2022-01-03 10:24:00	0.041	41
2022-01-03	2022-01-03 10:27:00	0.048	48
2022-01-03	2022-01-03 10:30:00	0.049	49
2022-01-03	2022-01-03 10:33:00	0.056	56
2022-01-03	2022-01-03 10:36:00	0.049	49
2022-01-03	2022-01-03 10:39:00	0.049	49
2022-01-03	2022-01-03 10:42:00	0.045	45
2022-01-03	2022-01-03 10:45:00	0.046	46
2022-01-03	2022-01-03 10:48:00	0.066	66
2022-01-03	2022-01-03 10:51:00	0.068	68
2022-01-03	2022-01-03 10:54:00	0.065	65
2022-01-03	2022-01-03 10:57:00	0.057	57
2022-01-03	2022-01-03 11:00:00	0.064	64
2022-01-03	2022-01-03 11:03:00	0.066	66
2022-01-03	2022-01-03 11:06:00	0.057	57
2022-01-03	2022-01-03 11:09:00	0.057	57
2022-01-03	2022-01-03 11:12:00	0.062	62
2022-01-03	2022-01-03 11:15:00	0.06	60
2022-01-03	2022-01-03 11:18:00	0.057	57
2022-01-03	2022-01-03 11:21:00	0.061	61
2022-01-03	2022-01-03 11:24:00	0.061	61
2022-01-03	2022-01-03 11:27:00	0.062	62
2022-01-03	2022-01-03 11:30:00	0.062	62
2022-01-03	2022-01-03 11:33:00	0.068	68
2022-01-03	2022-01-03 11:36:00	0.068	68
2022-01-03	2022-01-03 11:39:00	0.058	58
2022-01-03	2022-01-03 11:42:00	0.062	62
2022-01-03	2022-01-03 11:45:00	0.066	66
2022-01-03	2022-01-03 11:48:00	0.063	63
2022-01-03	2022-01-03 11:51:00	0.066	66
2022-01-03	2022-01-03 11:54:00	0.06	60
2022-01-03	2022-01-03 11:57:00	0.061	61
2022-01-03	2022-01-03 12:00:00	0.066	66
2022-01-03	2022-01-03 12:03:00	0.069	69
2022-01-03	2022-01-03 12:06:00	0.061	61
2022-01-03	2022-01-03 12:09:00	0.059	59
2022-01-03	2022-01-03 12:12:00	0.059	59
2022-01-03	2022-01-03 12:15:00	0.066	66
2022-01-03	2022-01-03 12:18:00	0.063	63
2022-01-03	2022-01-03 12:21:00	0.058	58
2022-01-03	2022-01-03 12:24:00	0.06	60
2022-01-03	2022-01-03 12:27:00	0.058	58
2022-01-03	2022-01-03 12:30:00	0.06	60
2022-01-03	2022-01-03 12:33:00	0.067	67
2022-01-03	2022-01-03 12:36:00	0.058	58
2022-01-03	2022-01-03 12:39:00	0.057	57
2022-01-03	2022-01-03 12:42:00	0.058	58
2022-01-03	2022-01-03 12:45:00	0.067	67
2022-01-03	2022-01-03 12:48:00	0.064	64
2022-01-03	2022-01-03 12:51:00	0.06	60
2022-01-03	2022-01-03 12:54:00	0.062	62
2022-01-03	2022-01-03 12:57:00	0.065	65
2022-01-03	2022-01-03 13:00:00	0.064	64
2022-01-03	2022-01-03 13:03:00	0.059	59
2022-01-03	2022-01-03 13:06:00	0.067	67
2022-01-03	2022-01-03 13:09:00	0.061	61
2022-01-03	2022-01-03 13:12:00	0.058	58
2022-01-03	2022-01-03 13:15:00	0.06	60
2022-01-03	2022-01-03 13:18:00	0.063	63
2022-01-03	2022-01-03 13:21:00	0.062	62
2022-01-03	2022-01-03 13:24:00	0.06	60
2022-01-03	2022-01-03 13:27:00	0.067	67
2022-01-03	2022-01-03 13:30:00	0.067	67
2022-01-03	2022-01-03 13:33:00	0.066	66
2022-01-03	2022-01-03 13:36:00	0.068	68
2022-01-03	2022-01-03 13:39:00	0.059	59
2022-01-03	2022-01-03 13:42:00	0.059	59
2022-01-03	2022-01-03 13:45:00	0.064	64
2022-01-03	2022-01-03 13:48:00	0.067	67
2022-01-03	2022-01-03 13:51:00	0.063	63
2022-01-03	2022-01-03 13:54:00	0.058	58
2022-01-03	2022-01-03 13:57:00	0.059	59
2022-01-03	2022-01-03 14:00:00	0.064	64
2022-01-03	2022-01-03 14:03:00	0.059	59
2022-01-03	2022-01-03 14:06:00	0.069	69
2022-01-03	2022-01-03 14:09:00	0.058	58
2022-01-03	2022-01-03 14:12:00	0.057	57
2022-01-03	2022-01-03 14:15:00	0.057	57
2022-01-03	2022-01-03 14:18:00	0.063	63
2022-01-03	2022-01-03 14:21:00	0.066	66
2022-01-03	2022-01-03 14:24:00	0.058	58
2022-01-03	2022-01-03 14:27:00	0.057	57
2022-01-03	2022-01-03 14:30:00	0.069	69
2022-01-03	2022-01-03 14:33:00	0.057	57
2022-01-03	2022-01-03 14:36:00	0.069	69
2022-01-03	2022-01-03 14:39:00	0.057	57
2022-01-03	2022-01-03 14:42:00	0.054	54
2022-01-03	2022-01-03 14:45:00	0.059	59
2022-01-03	2022-01-03 14:48:00	0.051	51
2022-01-03	2022-01-03 14:51:00	0.054	54
2022-01-03	2022-01-03 14:54:00	0.052	52
2022-01-03	2022-01-03 14:57:00	0.056	56
2022-01-03	2022-01-03 15:00:00	0.055	55
2022-01-03	2022-01-03 15:03:00	0.052	52
2022-01-03	2022-01-03 15:06:00	0.056	56
2022-01-03	2022-01-03 15:09:00	0.056	56
2022-01-03	2022-01-03 15:12:00	0.054	54
2022-01-03	2022-01-03 15:15:00	0.055	55
2022-01-03	2022-01-03 15:18:00	0.054	54
2022-01-03	2022-01-03 15:21:00	0.055	55
2022-01-03	2022-01-03 15:24:00	0.05	50
2022-01-03	2022-01-03 15:27:00	0.054	54
2022-01-03	2022-01-03 15:30:00	0.052	52
2022-01-03	2022-01-03 15:33:00	0.057	57
2022-01-03	2022-01-03 15:36:00	0.053	53
2022-01-03	2022-01-03 15:39:00	0.052	52
2022-01-03	2022-01-03 15:42:00	0.054	54
2022-01-03	2022-01-03 15:45:00	0.053	53
2022-01-03	2022-01-03 15:48:00	0.055	55
2022-01-03	2022-01-03 15:51:00	0.05	50
2022-01-03	2022-01-03 15:54:00	0.059	59
2022-01-03	2022-01-03 15:57:00	0.053	53
2022-01-03	2022-01-03 16:00:00	0.058	58
2022-01-03	2022-01-03 16:03:00	0.055	55
2022-01-03	2022-01-03 16:06:00	0.05	50
2022-01-03	2022-01-03 16:09:00	0.057	57
2022-01-03	2022-01-03 16:12:00	0.057	57
2022-01-03	2022-01-03 16:15:00	0.054	54
2022-01-03	2022-01-03 16:18:00	0.058	58
2022-01-03	2022-01-03 16:21:00	0.05	50
2022-01-03	2022-01-03 16:24:00	0.058	58
2022-01-03	2022-01-03 16:27:00	0.051	51
2022-01-03	2022-01-03 16:30:00	0.054	54
2022-01-03	2022-01-03 16:33:00	0.044	44
2022-01-03	2022-01-03 16:36:00	0.04	40
2022-01-03	2022-01-03 16:39:00	0.043	43
2022-01-03	2022-01-03 16:42:00	0.043	43
2022-01-03	2022-01-03 16:45:00	0.043	43
2022-01-03	2022-01-03 16:48:00	0.04	40
2022-01-03	2022-01-03 16:51:00	0.044	44
2022-01-03	2022-01-03 16:54:00	0.049	49
2022-01-03	2022-01-03 16:57:00	0.049	49
2022-01-04	2022-01-04 09:03:00	0.048	48
2022-01-04	2022-01-04 09:06:00	0.048	48
2022-01-04	2022-01-04 09:09:00	0.05	50
2022-01-04	2022-01-04 09:12:00	0.046	46
2022-01-04	2022-01-04 09:15:00	0.051	51
2022-01-04	2022-01-04 09:18:00	0.043	43
2022-01-04	2022-01-04 09:21:00	0.044	44
2022-01-04	2022-01-04 09:24:00	0.046	46
2022-01-04	2022-01-04 09:27:00	0.049	49
2022-01-04	2022-01-04 09:30:00	0.044	44
2022-01-04	2022-01-04 09:33:00	0.049	49
2022-01-04	2022-01-04 09:36:00	0.046	46
2022-01-04	2022-01-04 09:39:00	0.048	48
2022-01-04	2022-01-04 09:42:00	0.041	41
2022-01-04	2022-01-04 09:45:00	0.046	46
2022-01-04	2022-01-04 09:48:00	0.046	46
2022-01-04	2022-01-04 09:51:00	0.05	50
2022-01-04	2022-01-04 09:54:00	0.044	44
2022-01-04	2022-01-04 09:57:00	0.046	46
2022-01-04	2022-01-04 10:00:00	0.042	42
2022-01-04	2022-01-04 10:03:00	0.047	47
2022-01-04	2022-01-04 10:06:00	0.049	49
2022-01-04	2022-01-04 10:09:00	0.049	49
2022-01-04	2022-01-04 10:12:00	0.044	44
2022-01-04	2022-01-04 10:15:00	0.045	45
2022-01-04	2022-01-04 10:18:00	0.042	42
2022-01-04	2022-01-04 10:21:00	0.051	51
2022-01-04	2022-01-04 10:24:00	0.047	47
2022-01-04	2022-01-04 10:27:00	0.044	44
2022-01-04	2022-01-04 10:30:00	0.052	52
2022-01-04	2022-01-04 10:33:00	0.049	49
2022-01-04	2022-01-04 10:36:00	0.065	65
2022-01-04	2022-01-04 10:39:00	0.064	64
2022-01-04	2022-01-04 10:42:00	0.057	57
2022-01-04	2022-01-04 10:45:00	0.058	58
2022-01-04	2022-01-04 10:48:00	0.061	61
2022-01-04	2022-01-04 10:51:00	0.056	56
2022-01-04	2022-01-04 10:54:00	0.061	61
2022-01-04	2022-01-04 10:57:00	0.059	59
2022-01-04	2022-01-04 11:00:00	0.05	50
2022-01-04	2022-01-04 11:03:00	0.065	65
2022-01-04	2022-01-04 11:06:00	0.061	61
2022-01-04	2022-01-04 11:09:00	0.051	51
2022-01-04	2022-01-04 11:12:00	0.061	61
2022-01-04	2022-01-04 11:15:00	0.062	62
2022-01-04	2022-01-04 11:18:00	0.059	59
2022-01-04	2022-01-04 11:21:00	0.059	59
2022-01-04	2022-01-04 11:24:00	0.053	53
2022-01-04	2022-01-04 11:27:00	0.066	66
2022-01-04	2022-01-04 11:30:00	0.062	62
2022-01-04	2022-01-04 11:33:00	0.066	66
2022-01-04	2022-01-04 11:36:00	0.064	64
2022-01-04	2022-01-04 11:39:00	0.05	50
2022-01-04	2022-01-04 11:42:00	0.052	52
2022-01-04	2022-01-04 11:45:00	0.064	64
2022-01-04	2022-01-04 11:48:00	0.054	54
2022-01-04	2022-01-04 11:51:00	0.056	56
2022-01-04	2022-01-04 11:54:00	0.059	59
2022-01-04	2022-01-04 11:57:00	0.064	64
2022-01-04	2022-01-04 12:00:00	0.057	57
2022-01-04	2022-01-04 12:03:00	0.058	58
2022-01-04	2022-01-04 12:06:00	0.062	62
2022-01-04	2022-01-04 12:09:00	0.056	56
2022-01-04	2022-01-04 12:12:00	0.057	57
2022-01-04	2022-01-04 12:15:00	0.061	61
2022-01-04	2022-01-04 12:18:00	0.059	59
2022-01-04	2022-01-04 12:21:00	0.057	57
2022-01-04	2022-01-04 12:24:00	0.062	62
2022-01-04	2022-01-04 12:27:00	0.056	56
2022-01-04	2022-01-04 12:30:00	0.054	54
2022-01-04	2022-01-04 12:33:00	0.066	66
2022-01-04	2022-01-04 12:36:00	0.065	65
2022-01-04	2022-01-04 12:39:00	0.059	59
2022-01-04	2022-01-04 12:42:00	0.059	59
2022-01-04	2022-01-04 12:45:00	0.066	66
2022-01-04	2022-01-04 12:48:00	0.059	59
2022-01-04	2022-01-04 12:51:00	0.062	62
2022-01-04	2022-01-04 12:54:00	0.066	66
2022-01-04	2022-01-04 12:57:00	0.058	58
2022-01-04	2022-01-04 13:00:00	0.062	62
2022-01-04	2022-01-04 13:03:00	0.053	53
2022-01-04	2022-01-04 13:06:00	0.056	56
2022-01-04	2022-01-04 13:09:00	0.065	65
2022-01-04	2022-01-04 13:12:00	0.051	51
2022-01-04	2022-01-04 13:15:00	0.053	53
2022-01-04	2022-01-04 13:18:00	0.057	57
2022-01-04	2022-01-04 13:21:00	0.05	50
2022-01-04	2022-01-04 13:24:00	0.059	59
2022-01-04	2022-01-04 13:27:00	0.067	67
2022-01-04	2022-01-04 13:30:00	0.058	58
2022-01-04	2022-01-04 13:33:00	0.059	59
2022-01-04	2022-01-04 13:36:00	0.065	65
2022-01-04	2022-01-04 13:39:00	0.054	54
2022-01-04	2022-01-04 13:42:00	0.058	58
2022-01-04	2022-01-04 13:45:00	0.067	67
2022-01-04	2022-01-04 13:48:00	0.059	59
2022-01-04	2022-01-04 13:51:00	0.051	51
2022-01-04	2022-01-04 13:54:00	0.066	66
2022-01-04	2022-01-04 13:57:00	0.051	51
2022-01-04	2022-01-04 14:00:00	0.056	56
2022-01-04	2022-01-04 14:03:00	0.059	59
2022-01-04	2022-01-04 14:06:00	0.063	63
2022-01-04	2022-01-04 14:09:00	0.052	52
2022-01-04	2022-01-04 14:12:00	0.054	54
2022-01-04	2022-01-04 14:15:00	0.057	57
2022-01-04	2022-01-04 14:18:00	0.056	56
2022-01-04	2022-01-04 14:21:00	0.056	56
2022-01-04	2022-01-04 14:24:00	0.057	57
2022-01-04	2022-01-04 14:27:00	0.057	57
2022-01-04	2022-01-04 14:30:00	0.059	59
2022-01-04	2022-01-04 14:33:00	0.05	50
2022-01-04	2022-01-04 14:36:00	0.059	59
2022-01-04	2022-01-04 14:39:00	0.063	63
2022-01-04	2022-01-04 14:42:00	0.064	64
2022-01-04	2022-01-04 14:45:00	0.052	52
2022-01-04	2022-01-04 14:48:00	0.059	59
2022-01-04	2022-01-04 14:51:00	0.059	59
2022-01-04	2022-01-04 14:54:00	0.058	58
2022-01-04	2022-01-04 14:57:00	0.057	57
2022-01-04	2022-01-04 15:00:00	0.058	58
2022-01-04	2022-01-04 15:03:00	0.056	56
2022-01-04	2022-01-04 15:06:00	0.062	62
2022-01-04	2022-01-04 15:09:00	0.063	63
2022-01-04	2022-01-04 15:12:00	0.058	58
2022-01-04	2022-01-04 15:15:00	0.051	51
2022-01-04	2022-01-04 15:18:00	0.059	59
2022-01-04	2022-01-04 15:21:00	0.062	62
2022-01-04	2022-01-04 15:24:00	0.06	60
2022-01-04	2022-01-04 15:27:00	0.058	58
2022-01-04	2022-01-04 15:30:00	0.054	54
2022-01-04	2022-01-04 15:33:00	0.052	52
2022-01-04	2022-01-04 15:36:00	0.06	60
2022-01-04	2022-01-04 15:39:00	0.059	59
2022-01-04	2022-01-04 15:42:00	0.061	61
2022-01-04	2022-01-04 15:45:00	0.066	66
2022-01-04	2022-01-04 15:48:00	0.053	53
2022-01-04	2022-01-04 15:51:00	0.064	64
2022-01-04	2022-01-04 15:54:00	0.055	55
2022-01-04	2022-01-04 15:57:00	0.066	66
2022-01-04	2022-01-04 16:00:00	0.063	63
2022-01-04	2022-01-04 16:03:00	0.056	56
2022-01-04	2022-01-04 16:06:00	0.065	65
2022-01-04	2022-01-04 16:09:00	0.061	61
2022-01-04	2022-01-04 16:12:00	0.061	61
2022-01-04	2022-01-04 16:15:00	0.063	63
2022-01-04	2022-01-04 16:18:00	0.053	53
2022-01-04	2022-01-04 16:21:00	0.057	57
2022-01-04	2022-01-04 16:24:00	0.064	64
2022-01-04	2022-01-04 16:27:00	0.06	60
2022-01-04	2022-01-04 16:30:00	0.052	52
2022-01-04	2022-01-04 16:33:00	0.059	59
2022-01-04	2022-01-04 16:36:00	0.054	54
2022-01-04	2022-01-04 16:39:00	0.05	50
2022-01-04	2022-01-04 16:42:00	0.04	40
2022-01-04	2022-01-04 16:45:00	0.04	40
2022-01-04	2022-01-04 16:48:00	0.041	41
2022-01-04	2022-01-04 16:51:00	0.049	49
2022-01-04	2022-01-04 16:54:00	0.04	40
2022-01-04	2022-01-04 16:57:00	0.042	42
2022-01-04	2022-01-04 17:00:00	0.04	40
2022-01-05	2022-01-05 09:06:00	0.056	56
2022-01-05	2022-01-05 09:09:00	0.055	55
2022-01-05	2022-01-05 09:12:00	0.052	52
2022-01-05	2022-01-05 09:15:00	0.047	47
2022-01-05	2022-01-05 09:18:00	0.054	54
2022-01-05	2022-01-05 09:21:00	0.059	59
2022-01-05	2022-01-05 09:24:00	0.054	54
2022-01-05	2022-01-05 09:27:00	0.052	52
2022-01-05	2022-01-05 09:30:00	0.061	61
2022-01-05	2022-01-05 09:33:00	0.055	55
2022-01-05	2022-01-05 09:36:00	0.051	51
2022-01-05	2022-01-05 09:39:00	0.057	57
2022-01-05	2022-01-05 09:42:00	0.052	52
2022-01-05	2022-01-05 09:45:00	0.055	55
2022-01-05	2022-01-05 09:48:00	0.045	45
2022-01-05	2022-01-05 09:51:00	0.051	51
2022-01-05	2022-01-05 09:54:00	0.046	46
2022-01-05	2022-01-05 09:57:00	0.048	48
2022-01-05	2022-01-05 10:00:00	0.051	51
2022-01-05	2022-01-05 10:03:00	0.058	58
2022-01-05	2022-01-05 10:06:00	0.053	53
2022-01-05	2022-01-05 10:09:00	0.046	46
2022-01-05	2022-01-05 10:12:00	0.059	59
2022-01-05	2022-01-05 10:15:00	0.059	59
2022-01-05	2022-01-05 10:18:00	0.051	51
2022-01-05	2022-01-05 10:21:00	0.05	50
2022-01-05	2022-01-05 10:24:00	0.045	45
2022-01-05	2022-01-05 10:27:00	0.045	45
2022-01-05	2022-01-05 10:30:00	0.055	55
2022-01-05	2022-01-05 10:33:00	0.058	58
2022-01-05	2022-01-05 10:36:00	0.057	57
2022-01-05	2022-01-05 10:39:00	0.048	48
2022-01-05	2022-01-05 10:42:00	0.062	62
2022-01-05	2022-01-05 10:45:00	0.055	55
2022-01-05	2022-01-05 10:48:00	0.056	56
2022-01-05	2022-01-05 10:51:00	0.051	51
2022-01-05	2022-01-05 10:54:00	0.062	62
2022-01-05	2022-01-05 10:57:00	0.054	54
2022-01-05	2022-01-05 11:00:00	0.045	45
2022-01-05	2022-01-05 11:03:00	0.055	55
2022-01-05	2022-01-05 11:06:00	0.053	53
2022-01-05	2022-01-05 11:09:00	0.049	49
2022-01-05	2022-01-05 11:12:00	0.052	52
2022-01-05	2022-01-05 11:15:00	0.055	55
2022-01-05	2022-01-05 11:18:00	0.052	52
2022-01-05	2022-01-05 11:21:00	0.061	61
2022-01-05	2022-01-05 11:24:00	0.062	62
2022-01-05	2022-01-05 11:27:00	0.053	53
2022-01-05	2022-01-05 11:30:00	0.05	50
2022-01-05	2022-01-05 11:33:00	0.058	58
2022-01-05	2022-01-05 11:36:00	0.049	49
2022-01-05	2022-01-05 11:39:00	0.057	57
2022-01-05	2022-01-05 11:42:00	0.051	51
2022-01-05	2022-01-05 11:45:00	0.052	52
2022-01-05	2022-01-05 11:48:00	0.062	62
2022-01-05	2022-01-05 11:51:00	0.058	58
2022-01-05	2022-01-05 11:54:00	0.056	56
2022-01-05	2022-01-05 11:57:00	0.06	60
2022-01-05	2022-01-05 12:00:00	0.063	63
2022-01-05	2022-01-05 12:03:00	0.05	50
2022-01-05	2022-01-05 12:06:00	0.048	48
2022-01-05	2022-01-05 12:09:00	0.058	58
2022-01-05	2022-01-05 12:12:00	0.058	58
2022-01-05	2022-01-05 12:15:00	0.05	50
2022-01-05	2022-01-05 12:18:00	0.054	54
2022-01-05	2022-01-05 12:21:00	0.055	55
2022-01-05	2022-01-05 12:24:00	0.044	44
2022-01-05	2022-01-05 12:27:00	0.061	61
2022-01-05	2022-01-05 12:30:00	0.051	51
2022-01-05	2022-01-05 12:33:00	0.063	63
2022-01-05	2022-01-05 12:36:00	0.045	45
2022-01-05	2022-01-05 12:39:00	0.051	51
2022-01-05	2022-01-05 12:42:00	0.048	48
2022-01-05	2022-01-05 12:45:00	0.052	52
2022-01-05	2022-01-05 12:48:00	0.058	58
2022-01-05	2022-01-05 12:51:00	0.056	56
2022-01-05	2022-01-05 12:54:00	0.057	57
2022-01-05	2022-01-05 12:57:00	0.059	59
2022-01-05	2022-01-05 13:00:00	0.05	50
2022-01-05	2022-01-05 13:03:00	0.059	59
2022-01-05	2022-01-05 13:06:00	0.051	51
2022-01-05	2022-01-05 13:09:00	0.062	62
2022-01-05	2022-01-05 13:12:00	0.058	58
2022-01-05	2022-01-05 13:15:00	0.057	57
2022-01-05	2022-01-05 13:18:00	0.059	59
2022-01-05	2022-01-05 13:21:00	0.053	53
2022-01-05	2022-01-05 13:24:00	0.053	53
2022-01-05	2022-01-05 13:27:00	0.05	50
2022-01-05	2022-01-05 13:30:00	0.056	56
2022-01-05	2022-01-05 13:33:00	0.053	53
2022-01-05	2022-01-05 13:36:00	0.056	56
2022-01-05	2022-01-05 13:39:00	0.052	52
2022-01-05	2022-01-05 13:42:00	0.053	53
2022-01-05	2022-01-05 13:45:00	0.056	56
2022-01-05	2022-01-05 13:48:00	0.048	48
2022-01-05	2022-01-05 13:51:00	0.045	45
2022-01-05	2022-01-05 13:54:00	0.05	50
2022-01-05	2022-01-05 13:57:00	0.056	56
2022-01-05	2022-01-05 14:00:00	0.056	56
2022-01-05	2022-01-05 14:03:00	0.052	52
2022-01-05	2022-01-05 14:06:00	0.045	45
2022-01-05	2022-01-05 14:09:00	0.057	57
2022-01-05	2022-01-05 14:12:00	0.046	46
2022-01-05	2022-01-05 14:15:00	0.058	58
2022-01-05	2022-01-05 14:18:00	0.056	56
2022-01-05	2022-01-05 14:21:00	0.046	46
2022-01-05	2022-01-05 14:24:00	0.053	53
2022-01-05	2022-01-05 14:27:00	0.052	52
2022-01-05	2022-01-05 14:30:00	0.058	58
2022-01-05	2022-01-05 14:33:00	0.06	60
2022-01-05	2022-01-05 14:36:00	0.055	55
2022-01-05	2022-01-05 14:39:00	0.05	50
2022-01-05	2022-01-05 14:42:00	0.062	62
2022-01-05	2022-01-05 14:45:00	0.052	52
2022-01-05	2022-01-05 14:48:00	0.052	52
2022-01-05	2022-01-05 14:51:00	0.061	61
2022-01-05	2022-01-05 14:54:00	0.055	55
2022-01-05	2022-01-05 14:57:00	0.046	46
2022-01-05	2022-01-05 15:00:00	0.058	58
2022-01-05	2022-01-05 15:03:00	0.048	48
2022-01-05	2022-01-05 15:06:00	0.057	57
2022-01-05	2022-01-05 15:09:00	0.062	62
2022-01-05	2022-01-05 15:12:00	0.056	56
2022-01-05	2022-01-05 15:15:00	0.056	56
2022-01-05	2022-01-05 15:18:00	0.059	59
2022-01-05	2022-01-05 15:21:00	0.052	52
2022-01-05	2022-01-05 15:24:00	0.051	51
2022-01-05	2022-01-05 15:27:00	0.05	50
2022-01-05	2022-01-05 15:30:00	0.052	52
2022-01-05	2022-01-05 15:33:00	0.052	52
2022-01-05	2022-01-05 15:36:00	0.056	56
2022-01-05	2022-01-05 15:39:00	0.06	60
2022-01-05	2022-01-05 15:42:00	0.058	58
2022-01-05	2022-01-05 15:45:00	0.051	51
2022-01-05	2022-01-05 15:48:00	0.063	63
2022-01-05	2022-01-05 15:51:00	0.051	51
2022-01-05	2022-01-05 15:54:00	0.046	46
2022-01-05	2022-01-05 15:57:00	0.052	52
2022-01-05	2022-01-05 16:00:00	0.052	52
2022-01-05	2022-01-05 16:03:00	0.052	52
2022-01-05	2022-01-05 16:06:00	0.061	61
2022-01-05	2022-01-05 16:09:00	0.059	59
2022-01-05	2022-01-05 16:12:00	0.063	63
2022-01-05	2022-01-05 16:15:00	0.047	47
2022-01-05	2022-01-05 16:18:00	0.046	46
2022-01-05	2022-01-05 16:21:00	0.05	50
2022-01-05	2022-01-05 16:24:00	0.045	45
2022-01-05	2022-01-05 16:27:00	0.062	62
2022-01-05	2022-01-05 16:30:00	0.06	60
2022-01-05	2022-01-05 16:33:00	0.045	45
2022-01-05	2022-01-05 16:36:00	0.058	58
2022-01-05	2022-01-05 16:39:00	0.052	52
2022-01-05	2022-01-05 16:42:00	0.058	58
2022-01-05	2022-01-05 16:45:00	0.05	50
2022-01-05	2022-01-05 16:48:00	0.046	46
2022-01-05	2022-01-05 16:51:00	0.041	41
2022-01-05	2022-01-05 16:54:00	0.047	47
2022-01-05	2022-01-05 16:57:00	0.044	44
2022-01-05	2022-01-05 17:00:00	0.043	43
2022-01-06	2022-01-06 09:09:00	0.053	53
2022-01-06	2022-01-06 09:12:00	0.042	42
2022-01-06	2022-01-06 09:15:00	0.045	45
2022-01-06	2022-01-06 09:18:00	0.041	41
2022-01-06	2022-01-06 09:21:00	0.045	45
2022-01-06	2022-01-06 09:24:00	0.053	53
2022-01-06	2022-01-06 09:27:00	0.05	50
2022-01-06	2022-01-06 09:30:00	0.054	54
2022-01-06	2022-01-06 09:33:00	0.058	58
2022-01-06	2022-01-06 09:36:00	0.042	42
2022-01-06	2022-01-06 09:39:00	0.043	43
2022-01-06	2022-01-06 09:42:00	0.056	56
2022-01-06	2022-01-06 09:45:00	0.046	46
2022-01-06	2022-01-06 09:48:00	0.05	50
2022-01-06	2022-01-06 09:51:00	0.05	50
2022-01-06	2022-01-06 09:54:00	0.059	59
2022-01-06	2022-01-06 09:57:00	0.042	42
2022-01-06	2022-01-06 10:00:00	0.049	49
2022-01-06	2022-01-06 10:03:00	0.042	42
2022-01-06	2022-01-06 10:06:00	0.05	50
2022-01-06	2022-01-06 10:09:00	0.047	47
2022-01-06	2022-01-06 10:12:00	0.051	51
2022-01-06	2022-01-06 10:15:00	0.043	43
2022-01-06	2022-01-06 10:18:00	0.052	52
2022-01-06	2022-01-06 10:21:00	0.044	44
2022-01-06	2022-01-06 10:24:00	0.051	51
2022-01-06	2022-01-06 10:27:00	0.041	41
2022-01-06	2022-01-06 10:30:00	0.044	44
2022-01-06	2022-01-06 10:33:00	0.054	54
2022-01-06	2022-01-06 10:36:00	0.04	40
2022-01-06	2022-01-06 10:39:00	0.056	56
2022-01-06	2022-01-06 10:42:00	0.044	44
2022-01-06	2022-01-06 10:45:00	0.05	50
2022-01-06	2022-01-06 10:48:00	0.059	59
2022-01-06	2022-01-06 10:51:00	0.049	49
2022-01-06	2022-01-06 10:54:00	0.052	52
2022-01-06	2022-01-06 10:57:00	0.043	43
2022-01-06	2022-01-06 11:00:00	0.057	57
2022-01-06	2022-01-06 11:03:00	0.055	55
2022-01-06	2022-01-06 11:06:00	0.044	44
2022-01-06	2022-01-06 11:09:00	0.042	42
2022-01-06	2022-01-06 11:12:00	0.058	58
2022-01-06	2022-01-06 11:15:00	0.05	50
2022-01-06	2022-01-06 11:18:00	0.048	48
2022-01-06	2022-01-06 11:21:00	0.054	54
2022-01-06	2022-01-06 11:24:00	0.045	45
2022-01-06	2022-01-06 11:27:00	0.05	50
2022-01-06	2022-01-06 11:30:00	0.057	57
2022-01-06	2022-01-06 11:33:00	0.045	45
2022-01-06	2022-01-06 11:36:00	0.053	53
2022-01-06	2022-01-06 11:39:00	0.05	50
2022-01-06	2022-01-06 11:42:00	0.05	50
2022-01-06	2022-01-06 11:45:00	0.054	54
2022-01-06	2022-01-06 11:48:00	0.058	58
2022-01-06	2022-01-06 11:51:00	0.057	57
2022-01-06	2022-01-06 11:54:00	0.059	59
2022-01-06	2022-01-06 11:57:00	0.051	51
2022-01-06	2022-01-06 12:00:00	0.049	49
2022-01-06	2022-01-06 12:03:00	0.05	50
2022-01-06	2022-01-06 12:06:00	0.053	53
2022-01-06	2022-01-06 12:09:00	0.04	40
2022-01-06	2022-01-06 12:12:00	0.048	48
2022-01-06	2022-01-06 12:15:00	0.058	58
2022-01-06	2022-01-06 12:18:00	0.05	50
2022-01-06	2022-01-06 12:21:00	0.056	56
2022-01-06	2022-01-06 12:24:00	0.058	58
2022-01-06	2022-01-06 12:27:00	0.043	43
2022-01-06	2022-01-06 12:30:00	0.056	56
2022-01-06	2022-01-06 12:33:00	0.056	56
2022-01-06	2022-01-06 12:36:00	0.059	59
2022-01-06	2022-01-06 12:39:00	0.056	56
2022-01-06	2022-01-06 12:42:00	0.055	55
2022-01-06	2022-01-06 12:45:00	0.058	58
2022-01-06	2022-01-06 12:48:00	0.054	54
2022-01-06	2022-01-06 12:51:00	0.05	50
2022-01-06	2022-01-06 12:54:00	0.052	52
2022-01-06	2022-01-06 12:57:00	0.045	45
2022-01-06	2022-01-06 13:00:00	0.059	59
2022-01-06	2022-01-06 13:03:00	0.049	49
2022-01-06	2022-01-06 13:06:00	0.044	44
2022-01-06	2022-01-06 13:09:00	0.05	50
2022-01-06	2022-01-06 13:12:00	0.048	48
2022-01-06	2022-01-06 13:15:00	0.056	56
2022-01-06	2022-01-06 13:18:00	0.057	57
2022-01-06	2022-01-06 13:21:00	0.049	49
2022-01-06	2022-01-06 13:24:00	0.059	59
2022-01-06	2022-01-06 13:27:00	0.051	51
2022-01-06	2022-01-06 13:30:00	0.057	57
2022-01-06	2022-01-06 13:33:00	0.056	56
2022-01-06	2022-01-06 13:36:00	0.047	47
2022-01-06	2022-01-06 13:39:00	0.049	49
2022-01-06	2022-01-06 13:42:00	0.05	50
2022-01-06	2022-01-06 13:45:00	0.04	40
2022-01-06	2022-01-06 13:48:00	0.049	49
2022-01-06	2022-01-06 13:51:00	0.046	46
2022-01-06	2022-01-06 13:54:00	0.049	49
2022-01-06	2022-01-06 13:57:00	0.059	59
2022-01-06	2022-01-06 14:00:00	0.05	50
2022-01-06	2022-01-06 14:03:00	0.059	59
2022-01-06	2022-01-06 14:06:00	0.051	51
2022-01-06	2022-01-06 14:09:00	0.05	50
2022-01-06	2022-01-06 14:12:00	0.055	55
2022-01-06	2022-01-06 14:15:00	0.043	43
2022-01-06	2022-01-06 14:18:00	0.052	52
2022-01-06	2022-01-06 14:21:00	0.044	44
2022-01-06	2022-01-06 14:24:00	0.059	59
2022-01-06	2022-01-06 14:27:00	0.053	53
2022-01-06	2022-01-06 14:30:00	0.058	58
2022-01-06	2022-01-06 14:33:00	0.044	44
2022-01-06	2022-01-06 14:36:00	0.053	53
2022-01-06	2022-01-06 14:39:00	0.049	49
2022-01-06	2022-01-06 14:42:00	0.05	50
2022-01-06	2022-01-06 14:45:00	0.055	55
2022-01-06	2022-01-06 14:48:00	0.056	56
2022-01-06	2022-01-06 14:51:00	0.059	59
2022-01-06	2022-01-06 14:54:00	0.058	58
2022-01-06	2022-01-06 14:57:00	0.055	55
2022-01-06	2022-01-06 15:00:00	0.048	48
2022-01-06	2022-01-06 15:03:00	0.051	51
2022-01-06	2022-01-06 15:06:00	0.051	51
2022-01-06	2022-01-06 15:09:00	0.046	46
2022-01-06	2022-01-06 15:12:00	0.052	52
2022-01-06	2022-01-06 15:15:00	0.052	52
2022-01-06	2022-01-06 15:18:00	0.04	40
2022-01-06	2022-01-06 15:21:00	0.051	51
2022-01-06	2022-01-06 15:24:00	0.051	51
2022-01-06	2022-01-06 15:27:00	0.047	47
2022-01-06	2022-01-06 15:30:00	0.049	49
2022-01-06	2022-01-06 15:33:00	0.054	54
2022-01-06	2022-01-06 15:36:00	0.045	45
2022-01-06	2022-01-06 15:39:00	0.05	50
2022-01-06	2022-01-06 15:42:00	0.043	43
2022-01-06	2022-01-06 15:45:00	0.051	51
2022-01-06	2022-01-06 15:48:00	0.056	56
2022-01-06	2022-01-06 15:51:00	0.048	48
2022-01-06	2022-01-06 15:54:00	0.051	51
2022-01-06	2022-01-06 15:57:00	0.058	58
2022-01-06	2022-01-06 16:00:00	0.053	53
2022-01-06	2022-01-06 16:03:00	0.041	41
2022-01-06	2022-01-06 16:06:00	0.05	50
2022-01-06	2022-01-06 16:09:00	0.054	54
2022-01-06	2022-01-06 16:12:00	0.055	55
2022-01-06	2022-01-06 16:15:00	0.042	42
2022-01-06	2022-01-06 16:18:00	0.047	47
2022-01-06	2022-01-06 16:21:00	0.043	43
2022-01-06	2022-01-06 16:24:00	0.046	46
2022-01-06	2022-01-06 16:27:00	0.053	53
2022-01-06	2022-01-06 16:30:00	0.048	48
2022-01-06	2022-01-06 16:33:00	0.04	40
2022-01-06	2022-01-06 16:36:00	0.056	56
2022-01-06	2022-01-06 16:39:00	0.041	41
2022-01-06	2022-01-06 16:42:00	0.041	41
2022-01-06	2022-01-06 16:45:00	0.046	46
2022-01-06	2022-01-06 16:48:00	0.043	43
2022-01-06	2022-01-06 16:51:00	0.047	47
2022-01-06	2022-01-06 16:54:00	0.046	46
2022-01-06	2022-01-06 16:57:00	0.048	48
2022-01-06	2022-01-06 17:00:00	0.047	47
2022-01-07	2022-01-07 09:03:00	0.044	44
2022-01-07	2022-01-07 09:06:00	0.052	52
2022-01-07	2022-01-07 09:09:00	0.055	55
2022-01-07	2022-01-07 09:12:00	0.046	46
2022-01-07	2022-01-07 09:15:00	0.044	44
2022-01-07	2022-01-07 09:18:00	0.054	54
2022-01-07	2022-01-07 09:21:00	0.052	52
2022-01-07	2022-01-07 09:24:00	0.048	48
2022-01-07	2022-01-07 09:27:00	0.052	52
2022-01-07	2022-01-07 09:30:00	0.04	40
2022-01-07	2022-01-07 09:33:00	0.05	50
2022-01-07	2022-01-07 09:36:00	0.053	53
2022-01-07	2022-01-07 09:39:00	0.05	50
2022-01-07	2022-01-07 09:42:00	0.054	54
2022-01-07	2022-01-07 09:45:00	0.049	49
2022-01-07	2022-01-07 09:48:00	0.049	49
2022-01-07	2022-01-07 09:51:00	0.043	43
2022-01-07	2022-01-07 09:54:00	0.044	44
2022-01-07	2022-01-07 09:57:00	0.042	42
2022-01-07	2022-01-07 10:00:00	0.043	43
2022-01-07	2022-01-07 10:03:00	0.044	44
2022-01-07	2022-01-07 10:06:00	0.052	52
2022-01-07	2022-01-07 10:09:00	0.047	47
2022-01-07	2022-01-07 10:12:00	0.045	45
2022-01-07	2022-01-07 10:15:00	0.046	46
2022-01-07	2022-01-07 10:18:00	0.044	44
2022-01-07	2022-01-07 10:21:00	0.049	49
2022-01-07	2022-01-07 10:24:00	0.042	42
2022-01-07	2022-01-07 10:27:00	0.045	45
2022-01-07	2022-01-07 10:30:00	0.047	47
2022-01-07	2022-01-07 10:33:00	0.056	56
2022-01-07	2022-01-07 10:36:00	0.045	45
2022-01-07	2022-01-07 10:39:00	0.054	54
2022-01-07	2022-01-07 10:42:00	0.046	46
2022-01-07	2022-01-07 10:45:00	0.065	65
2022-01-07	2022-01-07 10:48:00	0.056	56
2022-01-07	2022-01-07 10:51:00	0.065	65
2022-01-07	2022-01-07 10:54:00	0.067	67
2022-01-07	2022-01-07 10:57:00	0.062	62
2022-01-07	2022-01-07 11:00:00	0.065	65
2022-01-07	2022-01-07 11:03:00	0.064	64
2022-01-07	2022-01-07 11:06:00	0.066	66
2022-01-07	2022-01-07 11:09:00	0.065	65
2022-01-07	2022-01-07 11:12:00	0.065	65
2022-01-07	2022-01-07 11:15:00	0.062	62
2022-01-07	2022-01-07 11:18:00	0.063	63
2022-01-07	2022-01-07 11:21:00	0.058	58
2022-01-07	2022-01-07 11:24:00	0.061	61
2022-01-07	2022-01-07 11:27:00	0.061	61
2022-01-07	2022-01-07 11:30:00	0.066	66
2022-01-07	2022-01-07 11:33:00	0.069	69
2022-01-07	2022-01-07 11:36:00	0.058	58
2022-01-07	2022-01-07 11:39:00	0.06	60
2022-01-07	2022-01-07 11:42:00	0.063	63
2022-01-07	2022-01-07 11:45:00	0.063	63
2022-01-07	2022-01-07 11:48:00	0.056	56
2022-01-07	2022-01-07 11:51:00	0.066	66
2022-01-07	2022-01-07 11:54:00	0.067	67
2022-01-07	2022-01-07 11:57:00	0.064	64
2022-01-07	2022-01-07 12:00:00	0.059	59
2022-01-07	2022-01-07 12:03:00	0.065	65
2022-01-07	2022-01-07 12:06:00	0.067	67
2022-01-07	2022-01-07 12:09:00	0.066	66
2022-01-07	2022-01-07 12:12:00	0.057	57
2022-01-07	2022-01-07 12:15:00	0.067	67
2022-01-07	2022-01-07 12:18:00	0.057	57
2022-01-07	2022-01-07 12:21:00	0.06	60
2022-01-07	2022-01-07 12:24:00	0.058	58
2022-01-07	2022-01-07 12:27:00	0.057	57
2022-01-07	2022-01-07 12:30:00	0.059	59
2022-01-07	2022-01-07 12:33:00	0.069	69
2022-01-07	2022-01-07 12:36:00	0.056	56
2022-01-07	2022-01-07 12:39:00	0.067	67
2022-01-07	2022-01-07 12:42:00	0.063	63
2022-01-07	2022-01-07 12:45:00	0.066	66
2022-01-07	2022-01-07 12:48:00	0.069	69
2022-01-07	2022-01-07 12:51:00	0.065	65
2022-01-07	2022-01-07 12:54:00	0.06	60
2022-01-07	2022-01-07 12:57:00	0.057	57
2022-01-07	2022-01-07 13:00:00	0.063	63
2022-01-07	2022-01-07 13:03:00	0.067	67
2022-01-07	2022-01-07 13:06:00	0.06	60
2022-01-07	2022-01-07 13:09:00	0.065	65
2022-01-07	2022-01-07 13:12:00	0.058	58
2022-01-07	2022-01-07 13:15:00	0.06	60
2022-01-07	2022-01-07 13:18:00	0.068	68
2022-01-07	2022-01-07 13:21:00	0.062	62
2022-01-07	2022-01-07 13:24:00	0.057	57
2022-01-07	2022-01-07 13:27:00	0.059	59
2022-01-07	2022-01-07 13:30:00	0.056	56
2022-01-07	2022-01-07 13:33:00	0.057	57
2022-01-07	2022-01-07 13:36:00	0.064	64
2022-01-07	2022-01-07 13:39:00	0.067	67
2022-01-07	2022-01-07 13:42:00	0.059	59
2022-01-07	2022-01-07 13:45:00	0.061	61
2022-01-07	2022-01-07 13:48:00	0.061	61
2022-01-07	2022-01-07 13:51:00	0.065	65
2022-01-07	2022-01-07 13:54:00	0.065	65
2022-01-07	2022-01-07 13:57:00	0.066	66
2022-01-07	2022-01-07 14:00:00	0.061	61
2022-01-07	2022-01-07 14:03:00	0.06	60
2022-01-07	2022-01-07 14:06:00	0.062	62
2022-01-07	2022-01-07 14:09:00	0.056	56
2022-01-07	2022-01-07 14:12:00	0.06	60
2022-01-07	2022-01-07 14:15:00	0.066	66
2022-01-07	2022-01-07 14:18:00	0.064	64
2022-01-07	2022-01-07 14:21:00	0.058	58
2022-01-07	2022-01-07 14:24:00	0.057	57
2022-01-07	2022-01-07 14:27:00	0.056	56
2022-01-07	2022-01-07 14:30:00	0.066	66
2022-01-07	2022-01-07 14:33:00	0.06	60
2022-01-07	2022-01-07 14:36:00	0.058	58
2022-01-07	2022-01-07 14:39:00	0.055	55
2022-01-07	2022-01-07 14:42:00	0.053	53
2022-01-07	2022-01-07 14:45:00	0.055	55
2022-01-07	2022-01-07 14:48:00	0.057	57
2022-01-07	2022-01-07 14:51:00	0.052	52
2022-01-07	2022-01-07 14:54:00	0.055	55
2022-01-07	2022-01-07 14:57:00	0.05	50
2022-01-07	2022-01-07 15:00:00	0.05	50
2022-01-07	2022-01-07 15:03:00	0.05	50
2022-01-07	2022-01-07 15:06:00	0.055	55
2022-01-07	2022-01-07 15:09:00	0.058	58
2022-01-07	2022-01-07 15:12:00	0.058	58
2022-01-07	2022-01-07 15:15:00	0.05	50
2022-01-07	2022-01-07 15:18:00	0.052	52
2022-01-07	2022-01-07 15:21:00	0.051	51
2022-01-07	2022-01-07 15:24:00	0.054	54
2022-01-07	2022-01-07 15:27:00	0.055	55
2022-01-07	2022-01-07 15:30:00	0.058	58
2022-01-07	2022-01-07 15:33:00	0.056	56
2022-01-07	2022-01-07 15:36:00	0.056	56
2022-01-07	2022-01-07 15:39:00	0.051	51
2022-01-07	2022-01-07 15:42:00	0.058	58
2022-01-07	2022-01-07 15:45:00	0.058	58
2022-01-07	2022-01-07 15:48:00	0.052	52
2022-01-07	2022-01-07 15:51:00	0.058	58
2022-01-07	2022-01-07 15:54:00	0.057	57
2022-01-07	2022-01-07 15:57:00	0.05	50
2022-01-07	2022-01-07 16:00:00	0.058	58
2022-01-07	2022-01-07 16:03:00	0.057	57
2022-01-07	2022-01-07 16:06:00	0.051	51
2022-01-07	2022-01-07 16:09:00	0.054	54
2022-01-07	2022-01-07 16:12:00	0.052	52
2022-01-07	2022-01-07 16:15:00	0.054	54
2022-01-07	2022-01-07 16:18:00	0.055	55
2022-01-07	2022-01-07 16:21:00	0.052	52
2022-01-07	2022-01-07 16:24:00	0.056	56
2022-01-07	2022-01-07 16:27:00	0.055	55
2022-01-07	2022-01-07 16:30:00	0.042	42
2022-01-07	2022-01-07 16:33:00	0.042	42
2022-01-07	2022-01-07 16:36:00	0.04	40
2022-01-07	2022-01-07 16:39:00	0.041	41
2022-01-07	2022-01-07 16:42:00	0.043	43
2022-01-07	2022-01-07 16:45:00	0.041	41
2022-01-07	2022-01-07 16:48:00	0.042	42
2022-01-07	2022-01-07 16:51:00	0.042	42
2022-01-07	2022-01-07 16:54:00	0.043	43
2022-01-08	2022-01-08 09:03:00	0.047	47
2022-01-08	2022-01-08 09:06:00	0.044	44
2022-01-08	2022-01-08 09:09:00	0.044	44
2022-01-08	2022-01-08 09:12:00	0.047	47
2022-01-08	2022-01-08 09:15:00	0.044	44
2022-01-08	2022-01-08 09:18:00	0.045	45
2022-01-08	2022-01-08 09:21:00	0.043	43
2022-01-08	2022-01-08 09:24:00	0.049	49
2022-01-08	2022-01-08 09:27:00	0.043	43
2022-01-08	2022-01-08 09:30:00	0.046	46
2022-01-08	2022-01-08 09:33:00	0.044	44
2022-01-08	2022-01-08 09:36:00	0.05	50
2022-01-08	2022-01-08 09:39:00	0.046	46
2022-01-08	2022-01-08 09:42:00	0.052	52
2022-01-08	2022-01-08 09:45:00	0.051	51
2022-01-08	2022-01-08 09:48:00	0.043	43
2022-01-08	2022-01-08 09:51:00	0.051	51
2022-01-08	2022-01-08 09:54:00	0.047	47
2022-01-08	2022-01-08 09:57:00	0.045	45
2022-01-08	2022-01-08 10:00:00	0.046	46
2022-01-08	2022-01-08 10:03:00	0.045	45
2022-01-08	2022-01-08 10:06:00	0.052	52
2022-01-08	2022-01-08 10:09:00	0.042	42
2022-01-08	2022-01-08 10:12:00	0.049	49
2022-01-08	2022-01-08 10:15:00	0.049	49
2022-01-08	2022-01-08 10:18:00	0.05	50
2022-01-08	2022-01-08 10:21:00	0.043	43
2022-01-08	2022-01-08 10:24:00	0.043	43
2022-01-08	2022-01-08 10:27:00	0.045	45
2022-01-08	2022-01-08 10:30:00	0.044	44
2022-01-08	2022-01-08 10:33:00	0.051	51
2022-01-08	2022-01-08 10:36:00	0.053	53
2022-01-08	2022-01-08 10:39:00	0.063	63
2022-01-08	2022-01-08 10:42:00	0.054	54
2022-01-08	2022-01-08 10:45:00	0.061	61
2022-01-08	2022-01-08 10:48:00	0.058	58
2022-01-08	2022-01-08 10:51:00	0.056	56
2022-01-08	2022-01-08 10:54:00	0.06	60
2022-01-08	2022-01-08 10:57:00	0.061	61
2022-01-08	2022-01-08 11:00:00	0.058	58
2022-01-08	2022-01-08 11:03:00	0.055	55
2022-01-08	2022-01-08 11:06:00	0.052	52
2022-01-08	2022-01-08 11:09:00	0.061	61
2022-01-08	2022-01-08 11:12:00	0.05	50
2022-01-08	2022-01-08 11:15:00	0.061	61
2022-01-08	2022-01-08 11:18:00	0.065	65
2022-01-08	2022-01-08 11:21:00	0.061	61
2022-01-08	2022-01-08 11:24:00	0.055	55
2022-01-08	2022-01-08 11:27:00	0.056	56
2022-01-08	2022-01-08 11:30:00	0.055	55
2022-01-08	2022-01-08 11:33:00	0.061	61
2022-01-08	2022-01-08 11:36:00	0.058	58
2022-01-08	2022-01-08 11:39:00	0.051	51
2022-01-08	2022-01-08 11:42:00	0.066	66
2022-01-08	2022-01-08 11:45:00	0.058	58
2022-01-08	2022-01-08 11:48:00	0.058	58
2022-01-08	2022-01-08 11:51:00	0.057	57
2022-01-08	2022-01-08 11:54:00	0.057	57
2022-01-08	2022-01-08 11:57:00	0.059	59
2022-01-08	2022-01-08 12:00:00	0.062	62
2022-01-08	2022-01-08 12:03:00	0.06	60
2022-01-08	2022-01-08 12:06:00	0.052	52
2022-01-08	2022-01-08 12:09:00	0.056	56
2022-01-08	2022-01-08 12:12:00	0.053	53
2022-01-08	2022-01-08 12:15:00	0.058	58
2022-01-08	2022-01-08 12:18:00	0.064	64
2022-01-08	2022-01-08 12:21:00	0.05	50
2022-01-08	2022-01-08 12:24:00	0.058	58
2022-01-08	2022-01-08 12:27:00	0.056	56
2022-01-08	2022-01-08 12:30:00	0.061	61
2022-01-08	2022-01-08 12:33:00	0.053	53
2022-01-08	2022-01-08 12:36:00	0.059	59
2022-01-08	2022-01-08 12:39:00	0.063	63
2022-01-08	2022-01-08 12:42:00	0.058	58
2022-01-08	2022-01-08 12:45:00	0.056	56
2022-01-08	2022-01-08 12:48:00	0.05	50
2022-01-08	2022-01-08 12:51:00	0.061	61
2022-01-08	2022-01-08 12:54:00	0.059	59
2022-01-08	2022-01-08 12:57:00	0.062	62
2022-01-08	2022-01-08 13:00:00	0.051	51
2022-01-08	2022-01-08 13:03:00	0.059	59
2022-01-08	2022-01-08 13:06:00	0.052	52
2022-01-08	2022-01-08 13:09:00	0.063	63
2022-01-08	2022-01-08 13:12:00	0.051	51
2022-01-08	2022-01-08 13:15:00	0.058	58
2022-01-08	2022-01-08 13:18:00	0.063	63
2022-01-08	2022-01-08 13:21:00	0.057	57
2022-01-08	2022-01-08 13:24:00	0.062	62
2022-01-08	2022-01-08 13:27:00	0.067	67
2022-01-08	2022-01-08 13:30:00	0.062	62
2022-01-08	2022-01-08 13:33:00	0.065	65
2022-01-08	2022-01-08 13:36:00	0.052	52
2022-01-08	2022-01-08 13:39:00	0.067	67
2022-01-08	2022-01-08 13:42:00	0.06	60
2022-01-08	2022-01-08 13:45:00	0.054	54
2022-01-08	2022-01-08 13:48:00	0.063	63
2022-01-08	2022-01-08 13:51:00	0.05	50
2022-01-08	2022-01-08 13:54:00	0.065	65
2022-01-08	2022-01-08 13:57:00	0.058	58
2022-01-08	2022-01-08 14:00:00	0.056	56
2022-01-08	2022-01-08 14:03:00	0.056	56
2022-01-08	2022-01-08 14:06:00	0.065	65
2022-01-08	2022-01-08 14:09:00	0.062	62
2022-01-08	2022-01-08 14:12:00	0.059	59
2022-01-08	2022-01-08 14:15:00	0.057	57
2022-01-08	2022-01-08 14:18:00	0.066	66
2022-01-08	2022-01-08 14:21:00	0.056	56
2022-01-08	2022-01-08 14:24:00	0.059	59
2022-01-08	2022-01-08 14:27:00	0.066	66
2022-01-08	2022-01-08 14:30:00	0.056	56
2022-01-08	2022-01-08 14:33:00	0.051	51
2022-01-08	2022-01-08 14:36:00	0.065	65
2022-01-08	2022-01-08 14:39:00	0.063	63
2022-01-08	2022-01-08 14:42:00	0.059	59
2022-01-08	2022-01-08 14:45:00	0.06	60
2022-01-08	2022-01-08 14:48:00	0.054	54
2022-01-08	2022-01-08 14:51:00	0.063	63
2022-01-08	2022-01-08 14:54:00	0.058	58
2022-01-08	2022-01-08 14:57:00	0.06	60
2022-01-08	2022-01-08 15:00:00	0.058	58
2022-01-08	2022-01-08 15:03:00	0.065	65
2022-01-08	2022-01-08 15:06:00	0.06	60
2022-01-08	2022-01-08 15:09:00	0.053	53
2022-01-08	2022-01-08 15:12:00	0.06	60
2022-01-08	2022-01-08 15:15:00	0.062	62
2022-01-08	2022-01-08 15:18:00	0.063	63
2022-01-08	2022-01-08 15:21:00	0.054	54
2022-01-08	2022-01-08 15:24:00	0.063	63
2022-01-08	2022-01-08 15:27:00	0.052	52
2022-01-08	2022-01-08 15:30:00	0.059	59
2022-01-08	2022-01-08 15:33:00	0.054	54
2022-01-08	2022-01-08 15:36:00	0.059	59
2022-01-08	2022-01-08 15:39:00	0.06	60
2022-01-08	2022-01-08 15:42:00	0.065	65
2022-01-08	2022-01-08 15:45:00	0.057	57
2022-01-08	2022-01-08 15:48:00	0.058	58
2022-01-08	2022-01-08 15:51:00	0.065	65
2022-01-08	2022-01-08 15:54:00	0.058	58
2022-01-08	2022-01-08 15:57:00	0.054	54
2022-01-08	2022-01-08 16:00:00	0.059	59
2022-01-08	2022-01-08 16:03:00	0.056	56
2022-01-08	2022-01-08 16:06:00	0.053	53
2022-01-08	2022-01-08 16:09:00	0.051	51
2022-01-08	2022-01-08 16:12:00	0.061	61
2022-01-08	2022-01-08 16:15:00	0.062	62
2022-01-08	2022-01-08 16:18:00	0.058	58
2022-01-08	2022-01-08 16:21:00	0.051	51
2022-01-08	2022-01-08 16:24:00	0.059	59
2022-01-08	2022-01-08 16:27:00	0.066	66
2022-01-08	2022-01-08 16:30:00	0.057	57
2022-01-08	2022-01-08 16:33:00	0.063	63
2022-01-08	2022-01-08 16:36:00	0.058	58
2022-01-08	2022-01-08 16:39:00	0.042	42
2022-01-08	2022-01-08 16:42:00	0.042	42
2022-01-08	2022-01-08 16:45:00	0.042	42
2022-01-08	2022-01-08 16:48:00	0.041	41
2022-01-08	2022-01-08 16:51:00	0.041	41
2022-01-08	2022-01-08 16:54:00	0.049	49
2022-01-08	2022-01-08 16:57:00	0.04	40
2022-01-08	2022-01-08 17:00:00	0.041	41
2022-01-09	2022-01-09 09:03:00	0.06	60
2022-01-09	2022-01-09 09:06:00	0.046	46
2022-01-09	2022-01-09 09:09:00	0.061	61
2022-01-09	2022-01-09 09:12:00	0.044	44
2022-01-09	2022-01-09 09:15:00	0.059	59
2022-01-09	2022-01-09 09:18:00	0.056	56
2022-01-09	2022-01-09 09:21:00	0.052	52
2022-01-09	2022-01-09 09:24:00	0.054	54
2022-01-09	2022-01-09 09:27:00	0.059	59
2022-01-09	2022-01-09 09:30:00	0.048	48
2022-01-09	2022-01-09 09:33:00	0.055	55
2022-01-09	2022-01-09 09:36:00	0.059	59
2022-01-09	2022-01-09 09:39:00	0.063	63
2022-01-09	2022-01-09 09:42:00	0.055	55
2022-01-09	2022-01-09 09:45:00	0.046	46
2022-01-09	2022-01-09 09:48:00	0.058	58
2022-01-09	2022-01-09 09:51:00	0.063	63
2022-01-09	2022-01-09 09:54:00	0.046	46
2022-01-09	2022-01-09 09:57:00	0.057	57
2022-01-09	2022-01-09 10:00:00	0.057	57
2022-01-09	2022-01-09 10:03:00	0.055	55
2022-01-09	2022-01-09 10:06:00	0.057	57
2022-01-09	2022-01-09 10:09:00	0.052	52
2022-01-09	2022-01-09 10:12:00	0.055	55
2022-01-09	2022-01-09 10:15:00	0.059	59
2022-01-09	2022-01-09 10:18:00	0.061	61
2022-01-09	2022-01-09 10:21:00	0.062	62
2022-01-09	2022-01-09 10:24:00	0.056	56
2022-01-09	2022-01-09 10:27:00	0.05	50
2022-01-09	2022-01-09 10:30:00	0.056	56
2022-01-09	2022-01-09 10:33:00	0.055	55
2022-01-09	2022-01-09 10:36:00	0.047	47
2022-01-09	2022-01-09 10:39:00	0.045	45
2022-01-09	2022-01-09 10:42:00	0.045	45
2022-01-09	2022-01-09 10:45:00	0.063	63
2022-01-09	2022-01-09 10:48:00	0.058	58
2022-01-09	2022-01-09 10:51:00	0.058	58
2022-01-09	2022-01-09 10:54:00	0.058	58
2022-01-09	2022-01-09 10:57:00	0.055	55
2022-01-09	2022-01-09 11:00:00	0.056	56
2022-01-09	2022-01-09 11:03:00	0.05	50
2022-01-09	2022-01-09 11:06:00	0.057	57
2022-01-09	2022-01-09 11:09:00	0.047	47
2022-01-09	2022-01-09 11:12:00	0.053	53
2022-01-09	2022-01-09 11:15:00	0.059	59
2022-01-09	2022-01-09 11:18:00	0.053	53
2022-01-09	2022-01-09 11:21:00	0.06	60
2022-01-09	2022-01-09 11:24:00	0.062	62
2022-01-09	2022-01-09 11:27:00	0.055	55
2022-01-09	2022-01-09 11:30:00	0.062	62
2022-01-09	2022-01-09 11:33:00	0.051	51
2022-01-09	2022-01-09 11:36:00	0.044	44
2022-01-09	2022-01-09 11:39:00	0.051	51
2022-01-09	2022-01-09 11:42:00	0.053	53
2022-01-09	2022-01-09 11:45:00	0.056	56
2022-01-09	2022-01-09 11:48:00	0.054	54
2022-01-09	2022-01-09 11:51:00	0.052	52
2022-01-09	2022-01-09 11:54:00	0.059	59
2022-01-09	2022-01-09 11:57:00	0.051	51
2022-01-09	2022-01-09 12:00:00	0.061	61
2022-01-09	2022-01-09 12:03:00	0.056	56
2022-01-09	2022-01-09 12:06:00	0.058	58
2022-01-09	2022-01-09 12:09:00	0.056	56
2022-01-09	2022-01-09 12:12:00	0.045	45
2022-01-09	2022-01-09 12:15:00	0.06	60
2022-01-09	2022-01-09 12:18:00	0.055	55
2022-01-09	2022-01-09 12:21:00	0.051	51
2022-01-09	2022-01-09 12:24:00	0.052	52
2022-01-09	2022-01-09 12:27:00	0.044	44
2022-01-09	2022-01-09 12:30:00	0.046	46
2022-01-09	2022-01-09 12:33:00	0.061	61
2022-01-09	2022-01-09 12:36:00	0.054	54
2022-01-09	2022-01-09 12:39:00	0.052	52
2022-01-09	2022-01-09 12:42:00	0.054	54
2022-01-09	2022-01-09 12:45:00	0.058	58
2022-01-09	2022-01-09 12:48:00	0.059	59
2022-01-09	2022-01-09 12:51:00	0.05	50
2022-01-09	2022-01-09 12:54:00	0.049	49
2022-01-09	2022-01-09 12:57:00	0.056	56
2022-01-09	2022-01-09 13:00:00	0.062	62
2022-01-09	2022-01-09 13:03:00	0.054	54
2022-01-09	2022-01-09 13:06:00	0.057	57
2022-01-09	2022-01-09 13:09:00	0.059	59
2022-01-09	2022-01-09 13:12:00	0.05	50
2022-01-09	2022-01-09 13:15:00	0.056	56
2022-01-09	2022-01-09 13:18:00	0.06	60
2022-01-09	2022-01-09 13:21:00	0.051	51
2022-01-09	2022-01-09 13:24:00	0.053	53
2022-01-09	2022-01-09 13:27:00	0.047	47
2022-01-09	2022-01-09 13:30:00	0.062	62
2022-01-09	2022-01-09 13:33:00	0.061	61
2022-01-09	2022-01-09 13:36:00	0.058	58
2022-01-09	2022-01-09 13:39:00	0.045	45
2022-01-09	2022-01-09 13:42:00	0.061	61
2022-01-09	2022-01-09 13:45:00	0.056	56
2022-01-09	2022-01-09 13:48:00	0.05	50
2022-01-09	2022-01-09 13:51:00	0.061	61
2022-01-09	2022-01-09 13:54:00	0.044	44
2022-01-09	2022-01-09 13:57:00	0.052	52
2022-01-09	2022-01-09 14:00:00	0.046	46
2022-01-09	2022-01-09 14:03:00	0.046	46
2022-01-09	2022-01-09 14:06:00	0.058	58
2022-01-09	2022-01-09 14:09:00	0.05	50
2022-01-09	2022-01-09 14:12:00	0.053	53
2022-01-09	2022-01-09 14:15:00	0.053	53
2022-01-09	2022-01-09 14:18:00	0.049	49
2022-01-09	2022-01-09 14:21:00	0.053	53
2022-01-09	2022-01-09 14:24:00	0.055	55
2022-01-09	2022-01-09 14:27:00	0.049	49
2022-01-09	2022-01-09 14:30:00	0.054	54
2022-01-09	2022-01-09 14:33:00	0.06	60
2022-01-09	2022-01-09 14:36:00	0.05	50
2022-01-09	2022-01-09 14:39:00	0.051	51
2022-01-09	2022-01-09 14:42:00	0.051	51
2022-01-09	2022-01-09 14:45:00	0.055	55
2022-01-09	2022-01-09 14:48:00	0.058	58
2022-01-09	2022-01-09 14:51:00	0.057	57
2022-01-09	2022-01-09 14:54:00	0.054	54
2022-01-09	2022-01-09 14:57:00	0.056	56
2022-01-09	2022-01-09 15:00:00	0.056	56
2022-01-09	2022-01-09 15:03:00	0.047	47
2022-01-09	2022-01-09 15:06:00	0.047	47
2022-01-09	2022-01-09 15:09:00	0.055	55
2022-01-09	2022-01-09 15:12:00	0.062	62
2022-01-09	2022-01-09 15:15:00	0.053	53
2022-01-09	2022-01-09 15:18:00	0.055	55
2022-01-09	2022-01-09 15:21:00	0.049	49
2022-01-09	2022-01-09 15:24:00	0.046	46
2022-01-09	2022-01-09 15:27:00	0.048	48
2022-01-09	2022-01-09 15:30:00	0.058	58
2022-01-09	2022-01-09 15:33:00	0.047	47
2022-01-09	2022-01-09 15:36:00	0.059	59
2022-01-09	2022-01-09 15:39:00	0.057	57
2022-01-09	2022-01-09 15:42:00	0.048	48
2022-01-09	2022-01-09 15:45:00	0.058	58
2022-01-09	2022-01-09 15:48:00	0.056	56
2022-01-09	2022-01-09 15:51:00	0.05	50
2022-01-09	2022-01-09 15:54:00	0.048	48
2022-01-09	2022-01-09 15:57:00	0.055	55
2022-01-09	2022-01-09 16:00:00	0.054	54
2022-01-09	2022-01-09 16:03:00	0.058	58
2022-01-09	2022-01-09 16:06:00	0.05	50
2022-01-09	2022-01-09 16:09:00	0.057	57
2022-01-09	2022-01-09 16:12:00	0.058	58
2022-01-09	2022-01-09 16:15:00	0.05	50
2022-01-09	2022-01-09 16:18:00	0.052	52
2022-01-09	2022-01-09 16:21:00	0.057	57
2022-01-09	2022-01-09 16:24:00	0.06	60
2022-01-09	2022-01-09 16:27:00	0.054	54
2022-01-09	2022-01-09 16:30:00	0.06	60
2022-01-09	2022-01-09 16:33:00	0.053	53
2022-01-09	2022-01-09 16:36:00	0.046	46
2022-01-09	2022-01-09 16:39:00	0.059	59
2022-01-09	2022-01-09 16:42:00	0.051	51
2022-01-09	2022-01-09 16:45:00	0.043	43
2022-01-09	2022-01-09 16:48:00	0.048	48
2022-01-09	2022-01-09 16:51:00	0.041	41
2022-01-09	2022-01-09 16:54:00	0.04	40
2022-01-09	2022-01-09 16:57:00	0.049	49
2022-01-09	2022-01-09 17:00:00	0.048	48
2022-01-10	2022-01-10 09:06:00	0.04	40
2022-01-10	2022-01-10 09:09:00	0.041	41
2022-01-10	2022-01-10 09:12:00	0.048	48
2022-01-10	2022-01-10 09:15:00	0.043	43
2022-01-10	2022-01-10 09:18:00	0.053	53
2022-01-10	2022-01-10 09:21:00	0.044	44
2022-01-10	2022-01-10 09:24:00	0.052	52
2022-01-10	2022-01-10 09:27:00	0.058	58
2022-01-10	2022-01-10 09:30:00	0.059	59
2022-01-10	2022-01-10 09:33:00	0.051	51
2022-01-10	2022-01-10 09:36:00	0.049	49
2022-01-10	2022-01-10 09:39:00	0.052	52
2022-01-10	2022-01-10 09:42:00	0.046	46
2022-01-10	2022-01-10 09:45:00	0.051	51
2022-01-10	2022-01-10 09:48:00	0.058	58
2022-01-10	2022-01-10 09:51:00	0.042	42
2022-01-10	2022-01-10 09:54:00	0.045	45
2022-01-10	2022-01-10 09:57:00	0.05	50
2022-01-10	2022-01-10 10:00:00	0.056	56
2022-01-10	2022-01-10 10:03:00	0.041	41
2022-01-10	2022-01-10 10:06:00	0.059	59
2022-01-10	2022-01-10 10:09:00	0.04	40
2022-01-10	2022-01-10 10:12:00	0.052	52
2022-01-10	2022-01-10 10:15:00	0.056	56
2022-01-10	2022-01-10 10:18:00	0.043	43
2022-01-10	2022-01-10 10:21:00	0.042	42
2022-01-10	2022-01-10 10:24:00	0.059	59
2022-01-10	2022-01-10 10:27:00	0.057	57
2022-01-10	2022-01-10 10:30:00	0.049	49
2022-01-10	2022-01-10 10:33:00	0.04	40
2022-01-10	2022-01-10 10:36:00	0.052	52
2022-01-10	2022-01-10 10:39:00	0.056	56
2022-01-10	2022-01-10 10:42:00	0.052	52
2022-01-10	2022-01-10 10:45:00	0.058	58
2022-01-10	2022-01-10 10:48:00	0.052	52
2022-01-10	2022-01-10 10:51:00	0.058	58
2022-01-10	2022-01-10 10:54:00	0.044	44
2022-01-10	2022-01-10 10:57:00	0.044	44
2022-01-10	2022-01-10 11:00:00	0.047	47
2022-01-10	2022-01-10 11:03:00	0.046	46
2022-01-10	2022-01-10 11:06:00	0.045	45
2022-01-10	2022-01-10 11:09:00	0.046	46
2022-01-10	2022-01-10 11:12:00	0.057	57
2022-01-10	2022-01-10 11:15:00	0.046	46
2022-01-10	2022-01-10 11:18:00	0.048	48
2022-01-10	2022-01-10 11:21:00	0.04	40
2022-01-10	2022-01-10 11:24:00	0.057	57
2022-01-10	2022-01-10 11:27:00	0.059	59
2022-01-10	2022-01-10 11:30:00	0.054	54
2022-01-10	2022-01-10 11:33:00	0.05	50
2022-01-10	2022-01-10 11:36:00	0.053	53
2022-01-10	2022-01-10 11:39:00	0.05	50
2022-01-10	2022-01-10 11:42:00	0.04	40
2022-01-10	2022-01-10 11:45:00	0.049	49
2022-01-10	2022-01-10 11:48:00	0.044	44
2022-01-10	2022-01-10 11:51:00	0.044	44
2022-01-10	2022-01-10 11:54:00	0.054	54
2022-01-10	2022-01-10 11:57:00	0.041	41
2022-01-10	2022-01-10 12:00:00	0.05	50
2022-01-10	2022-01-10 12:03:00	0.053	53
2022-01-10	2022-01-10 12:06:00	0.05	50
2022-01-10	2022-01-10 12:09:00	0.043	43
2022-01-10	2022-01-10 12:12:00	0.041	41
2022-01-10	2022-01-10 12:15:00	0.041	41
2022-01-10	2022-01-10 12:18:00	0.051	51
2022-01-10	2022-01-10 12:21:00	0.05	50
2022-01-10	2022-01-10 12:24:00	0.052	52
2022-01-10	2022-01-10 12:27:00	0.051	51
2022-01-10	2022-01-10 12:30:00	0.053	53
2022-01-10	2022-01-10 12:33:00	0.057	57
2022-01-10	2022-01-10 12:36:00	0.042	42
2022-01-10	2022-01-10 12:39:00	0.051	51
2022-01-10	2022-01-10 12:42:00	0.044	44
2022-01-10	2022-01-10 12:45:00	0.056	56
2022-01-10	2022-01-10 12:48:00	0.057	57
2022-01-10	2022-01-10 12:51:00	0.052	52
2022-01-10	2022-01-10 12:54:00	0.053	53
2022-01-10	2022-01-10 12:57:00	0.046	46
2022-01-10	2022-01-10 13:00:00	0.054	54
2022-01-10	2022-01-10 13:03:00	0.057	57
2022-01-10	2022-01-10 13:06:00	0.051	51
2022-01-10	2022-01-10 13:09:00	0.051	51
2022-01-10	2022-01-10 13:12:00	0.043	43
2022-01-10	2022-01-10 13:15:00	0.052	52
2022-01-10	2022-01-10 13:18:00	0.047	47
2022-01-10	2022-01-10 13:21:00	0.047	47
2022-01-10	2022-01-10 13:24:00	0.059	59
2022-01-10	2022-01-10 13:27:00	0.052	52
2022-01-10	2022-01-10 13:30:00	0.046	46
2022-01-10	2022-01-10 13:33:00	0.048	48
2022-01-10	2022-01-10 13:36:00	0.048	48
2022-01-10	2022-01-10 13:39:00	0.055	55
2022-01-10	2022-01-10 13:42:00	0.046	46
2022-01-10	2022-01-10 13:45:00	0.051	51
2022-01-10	2022-01-10 13:48:00	0.047	47
2022-01-10	2022-01-10 13:51:00	0.05	50
2022-01-10	2022-01-10 13:54:00	0.054	54
2022-01-10	2022-01-10 13:57:00	0.056	56
2022-01-10	2022-01-10 14:00:00	0.059	59
2022-01-10	2022-01-10 14:03:00	0.058	58
2022-01-10	2022-01-10 14:06:00	0.05	50
2022-01-10	2022-01-10 14:09:00	0.045	45
2022-01-10	2022-01-10 14:12:00	0.045	45
2022-01-10	2022-01-10 14:15:00	0.052	52
2022-01-10	2022-01-10 14:18:00	0.05	50
2022-01-10	2022-01-10 14:21:00	0.054	54
2022-01-10	2022-01-10 14:24:00	0.052	52
2022-01-10	2022-01-10 14:27:00	0.049	49
2022-01-10	2022-01-10 14:30:00	0.055	55
2022-01-10	2022-01-10 14:33:00	0.042	42
2022-01-10	2022-01-10 14:36:00	0.059	59
2022-01-10	2022-01-10 14:39:00	0.051	51
2022-01-10	2022-01-10 14:42:00	0.048	48
2022-01-10	2022-01-10 14:45:00	0.053	53
2022-01-10	2022-01-10 14:48:00	0.056	56
2022-01-10	2022-01-10 14:51:00	0.055	55
2022-01-10	2022-01-10 14:54:00	0.059	59
2022-01-10	2022-01-10 14:57:00	0.055	55
2022-01-10	2022-01-10 15:00:00	0.042	42
2022-01-10	2022-01-10 15:03:00	0.043	43
2022-01-10	2022-01-10 15:06:00	0.041	41
2022-01-10	2022-01-10 15:09:00	0.057	57
2022-01-10	2022-01-10 15:12:00	0.043	43
2022-01-10	2022-01-10 15:15:00	0.044	44
2022-01-10	2022-01-10 15:18:00	0.051	51
2022-01-10	2022-01-10 15:21:00	0.049	49
2022-01-10	2022-01-10 15:24:00	0.051	51
2022-01-10	2022-01-10 15:27:00	0.053	53
2022-01-10	2022-01-10 15:30:00	0.059	59
2022-01-10	2022-01-10 15:33:00	0.04	40
2022-01-10	2022-01-10 15:36:00	0.053	53
2022-01-10	2022-01-10 15:39:00	0.053	53
2022-01-10	2022-01-10 15:42:00	0.043	43
2022-01-10	2022-01-10 15:45:00	0.056	56
2022-01-10	2022-01-10 15:48:00	0.059	59
2022-01-10	2022-01-10 15:51:00	0.05	50
2022-01-10	2022-01-10 15:54:00	0.043	43
2022-01-10	2022-01-10 15:57:00	0.051	51
2022-01-10	2022-01-10 16:00:00	0.042	42
2022-01-10	2022-01-10 16:03:00	0.046	46
2022-01-10	2022-01-10 16:06:00	0.052	52
2022-01-10	2022-01-10 16:09:00	0.058	58
2022-01-10	2022-01-10 16:12:00	0.044	44
2022-01-10	2022-01-10 16:15:00	0.046	46
2022-01-10	2022-01-10 16:18:00	0.047	47
2022-01-10	2022-01-10 16:21:00	0.057	57
2022-01-10	2022-01-10 16:24:00	0.046	46
2022-01-10	2022-01-10 16:27:00	0.049	49
2022-01-10	2022-01-10 16:30:00	0.052	52
2022-01-10	2022-01-10 16:33:00	0.052	52
2022-01-10	2022-01-10 16:36:00	0.043	43
2022-01-10	2022-01-10 16:39:00	0.044	44
2022-01-10	2022-01-10 16:42:00	0.048	48
2022-01-10	2022-01-10 16:45:00	0.041	41
2022-01-10	2022-01-10 16:48:00	0.043	43
2022-01-10	2022-01-10 16:51:00	0.046	46
2022-01-10	2022-01-10 16:54:00	0.05	50
2022-01-10	2022-01-10 16:57:00	0.044	44
2022-01-10	2022-01-10 17:00:00	0.05	50
2022-01-11	2022-01-11 09:03:00	0.045	45
2022-01-11	2022-01-11 09:06:00	0.056	56
2022-01-11	2022-01-11 09:09:00	0.047	47
2022-01-11	2022-01-11 09:12:00	0.043	43
2022-01-11	2022-01-11 09:15:00	0.046	46
2022-01-11	2022-01-11 09:18:00	0.051	51
2022-01-11	2022-01-11 09:21:00	0.052	52
2022-01-11	2022-01-11 09:24:00	0.045	45
2022-01-11	2022-01-11 09:27:00	0.047	47
2022-01-11	2022-01-11 09:30:00	0.048	48
2022-01-11	2022-01-11 09:33:00	0.044	44
2022-01-11	2022-01-11 09:36:00	0.049	49
2022-01-11	2022-01-11 09:39:00	0.047	47
2022-01-11	2022-01-11 09:42:00	0.043	43
2022-01-11	2022-01-11 09:45:00	0.041	41
2022-01-11	2022-01-11 09:48:00	0.048	48
2022-01-11	2022-01-11 09:51:00	0.045	45
2022-01-11	2022-01-11 09:54:00	0.049	49
2022-01-11	2022-01-11 09:57:00	0.057	57
2022-01-11	2022-01-11 10:00:00	0.057	57
2022-01-11	2022-01-11 10:03:00	0.047	47
2022-01-11	2022-01-11 10:06:00	0.042	42
2022-01-11	2022-01-11 10:09:00	0.044	44
2022-01-11	2022-01-11 10:12:00	0.049	49
2022-01-11	2022-01-11 10:15:00	0.04	40
2022-01-11	2022-01-11 10:18:00	0.052	52
2022-01-11	2022-01-11 10:21:00	0.04	40
2022-01-11	2022-01-11 10:24:00	0.054	54
2022-01-11	2022-01-11 10:27:00	0.057	57
2022-01-11	2022-01-11 10:30:00	0.04	40
2022-01-11	2022-01-11 10:33:00	0.05	50
2022-01-11	2022-01-11 10:36:00	0.048	48
2022-01-11	2022-01-11 10:39:00	0.053	53
2022-01-11	2022-01-11 10:42:00	0.047	47
2022-01-11	2022-01-11 10:45:00	0.063	63
2022-01-11	2022-01-11 10:48:00	0.067	67
2022-01-11	2022-01-11 10:51:00	0.061	61
2022-01-11	2022-01-11 10:54:00	0.059	59
2022-01-11	2022-01-11 10:57:00	0.065	65
2022-01-11	2022-01-11 11:00:00	0.06	60
2022-01-11	2022-01-11 11:03:00	0.06	60
2022-01-11	2022-01-11 11:06:00	0.058	58
2022-01-11	2022-01-11 11:09:00	0.056	56
2022-01-11	2022-01-11 11:12:00	0.062	62
2022-01-11	2022-01-11 11:15:00	0.057	57
2022-01-11	2022-01-11 11:18:00	0.064	64
2022-01-11	2022-01-11 11:21:00	0.062	62
2022-01-11	2022-01-11 11:24:00	0.064	64
2022-01-11	2022-01-11 11:27:00	0.068	68
2022-01-11	2022-01-11 11:30:00	0.061	61
2022-01-11	2022-01-11 11:33:00	0.061	61
2022-01-11	2022-01-11 11:36:00	0.06	60
2022-01-11	2022-01-11 11:39:00	0.065	65
2022-01-11	2022-01-11 11:42:00	0.06	60
2022-01-11	2022-01-11 11:45:00	0.062	62
2022-01-11	2022-01-11 11:48:00	0.061	61
2022-01-11	2022-01-11 11:51:00	0.069	69
2022-01-11	2022-01-11 11:54:00	0.068	68
2022-01-11	2022-01-11 11:57:00	0.062	62
2022-01-11	2022-01-11 12:00:00	0.06	60
2022-01-11	2022-01-11 12:03:00	0.059	59
2022-01-11	2022-01-11 12:06:00	0.062	62
2022-01-11	2022-01-11 12:09:00	0.067	67
2022-01-11	2022-01-11 12:12:00	0.061	61
2022-01-11	2022-01-11 12:15:00	0.057	57
2022-01-11	2022-01-11 12:18:00	0.061	61
2022-01-11	2022-01-11 12:21:00	0.061	61
2022-01-11	2022-01-11 12:24:00	0.068	68
2022-01-11	2022-01-11 12:27:00	0.061	61
2022-01-11	2022-01-11 12:30:00	0.068	68
2022-01-11	2022-01-11 12:33:00	0.065	65
2022-01-11	2022-01-11 12:36:00	0.059	59
2022-01-11	2022-01-11 12:39:00	0.061	61
2022-01-11	2022-01-11 12:42:00	0.06	60
2022-01-11	2022-01-11 12:45:00	0.059	59
2022-01-11	2022-01-11 12:48:00	0.066	66
2022-01-11	2022-01-11 12:51:00	0.064	64
2022-01-11	2022-01-11 12:54:00	0.056	56
2022-01-11	2022-01-11 12:57:00	0.064	64
2022-01-11	2022-01-11 13:00:00	0.058	58
2022-01-11	2022-01-11 13:03:00	0.057	57
2022-01-11	2022-01-11 13:06:00	0.065	65
2022-01-11	2022-01-11 13:09:00	0.066	66
2022-01-11	2022-01-11 13:12:00	0.059	59
2022-01-11	2022-01-11 13:15:00	0.058	58
2022-01-11	2022-01-11 13:18:00	0.057	57
2022-01-11	2022-01-11 13:21:00	0.066	66
2022-01-11	2022-01-11 13:24:00	0.058	58
2022-01-11	2022-01-11 13:27:00	0.062	62
2022-01-11	2022-01-11 13:30:00	0.059	59
2022-01-11	2022-01-11 13:33:00	0.066	66
2022-01-11	2022-01-11 13:36:00	0.066	66
2022-01-11	2022-01-11 13:39:00	0.06	60
2022-01-11	2022-01-11 13:42:00	0.058	58
2022-01-11	2022-01-11 13:45:00	0.063	63
2022-01-11	2022-01-11 13:48:00	0.068	68
2022-01-11	2022-01-11 13:51:00	0.057	57
2022-01-11	2022-01-11 13:54:00	0.06	60
2022-01-11	2022-01-11 13:57:00	0.058	58
2022-01-11	2022-01-11 14:00:00	0.069	69
2022-01-11	2022-01-11 14:03:00	0.065	65
2022-01-11	2022-01-11 14:06:00	0.056	56
2022-01-11	2022-01-11 14:09:00	0.059	59
2022-01-11	2022-01-11 14:12:00	0.056	56
2022-01-11	2022-01-11 14:15:00	0.069	69
2022-01-11	2022-01-11 14:18:00	0.058	58
2022-01-11	2022-01-11 14:21:00	0.062	62
2022-01-11	2022-01-11 14:24:00	0.068	68
2022-01-11	2022-01-11 14:27:00	0.062	62
2022-01-11	2022-01-11 14:30:00	0.067	67
2022-01-11	2022-01-11 14:33:00	0.067	67
2022-01-11	2022-01-11 14:36:00	0.067	67
2022-01-11	2022-01-11 14:39:00	0.057	57
2022-01-11	2022-01-11 14:42:00	0.054	54
2022-01-11	2022-01-11 14:45:00	0.057	57
2022-01-11	2022-01-11 14:48:00	0.056	56
2022-01-11	2022-01-11 14:51:00	0.056	56
2022-01-11	2022-01-11 14:54:00	0.059	59
2022-01-11	2022-01-11 14:57:00	0.054	54
2022-01-11	2022-01-11 15:00:00	0.056	56
2022-01-11	2022-01-11 15:03:00	0.053	53
2022-01-11	2022-01-11 15:06:00	0.056	56
2022-01-11	2022-01-11 15:09:00	0.051	51
2022-01-11	2022-01-11 15:12:00	0.054	54
2022-01-11	2022-01-11 15:15:00	0.057	57
2022-01-11	2022-01-11 15:18:00	0.054	54
2022-01-11	2022-01-11 15:21:00	0.057	57
2022-01-11	2022-01-11 15:24:00	0.055	55
2022-01-11	2022-01-11 15:27:00	0.056	56
2022-01-11	2022-01-11 15:30:00	0.056	56
2022-01-11	2022-01-11 15:33:00	0.051	51
2022-01-11	2022-01-11 15:36:00	0.057	57
2022-01-11	2022-01-11 15:39:00	0.054	54
2022-01-11	2022-01-11 15:42:00	0.054	54
2022-01-11	2022-01-11 15:45:00	0.052	52
2022-01-11	2022-01-11 15:48:00	0.053	53
2022-01-11	2022-01-11 15:51:00	0.051	51
2022-01-11	2022-01-11 15:54:00	0.056	56
2022-01-11	2022-01-11 15:57:00	0.059	59
2022-01-11	2022-01-11 16:00:00	0.054	54
2022-01-11	2022-01-11 16:03:00	0.056	56
2022-01-11	2022-01-11 16:06:00	0.053	53
2022-01-11	2022-01-11 16:09:00	0.056	56
2022-01-11	2022-01-11 16:12:00	0.056	56
2022-01-11	2022-01-11 16:15:00	0.056	56
2022-01-11	2022-01-11 16:18:00	0.055	55
2022-01-11	2022-01-11 16:21:00	0.056	56
2022-01-11	2022-01-11 16:24:00	0.059	59
2022-01-11	2022-01-11 16:27:00	0.052	52
2022-01-11	2022-01-11 16:30:00	0.042	42
2022-01-11	2022-01-11 16:33:00	0.049	49
2022-01-11	2022-01-11 16:36:00	0.042	42
2022-01-11	2022-01-11 16:39:00	0.044	44
2022-01-11	2022-01-11 16:42:00	0.04	40
2022-01-11	2022-01-11 16:45:00	0.044	44
2022-01-11	2022-01-11 16:48:00	0.04	40
2022-01-11	2022-01-11 16:51:00	0.041	41
2022-01-11	2022-01-11 16:54:00	0.044	44
2022-01-12	2022-01-12 09:03:00	0.049	49
2022-01-12	2022-01-12 09:06:00	0.046	46
2022-01-12	2022-01-12 09:09:00	0.05	50
2022-01-12	2022-01-12 09:12:00	0.046	46
2022-01-12	2022-01-12 09:15:00	0.048	48
2022-01-12	2022-01-12 09:18:00	0.046	46
2022-01-12	2022-01-12 09:21:00	0.046	46
2022-01-12	2022-01-12 09:24:00	0.047	47
2022-01-12	2022-01-12 09:27:00	0.049	49
2022-01-12	2022-01-12 09:30:00	0.045	45
2022-01-12	2022-01-12 09:33:00	0.047	47
2022-01-12	2022-01-12 09:36:00	0.044	44
2022-01-12	2022-01-12 09:39:00	0.05	50
2022-01-12	2022-01-12 09:42:00	0.047	47
2022-01-12	2022-01-12 09:45:00	0.042	42
2022-01-12	2022-01-12 09:48:00	0.042	42
2022-01-12	2022-01-12 09:51:00	0.041	41
2022-01-12	2022-01-12 09:54:00	0.048	48
2022-01-12	2022-01-12 09:57:00	0.049	49
2022-01-12	2022-01-12 10:00:00	0.046	46
2022-01-12	2022-01-12 10:03:00	0.043	43
2022-01-12	2022-01-12 10:06:00	0.043	43
2022-01-12	2022-01-12 10:09:00	0.045	45
2022-01-12	2022-01-12 10:12:00	0.044	44
2022-01-12	2022-01-12 10:15:00	0.041	41
2022-01-12	2022-01-12 10:18:00	0.043	43
2022-01-12	2022-01-12 10:21:00	0.049	49
2022-01-12	2022-01-12 10:24:00	0.046	46
2022-01-12	2022-01-12 10:27:00	0.046	46
2022-01-12	2022-01-12 10:30:00	0.049	49
2022-01-12	2022-01-12 10:33:00	0.067	67
2022-01-12	2022-01-12 10:36:00	0.055	55
2022-01-12	2022-01-12 10:39:00	0.059	59
2022-01-12	2022-01-12 10:42:00	0.057	57
2022-01-12	2022-01-12 10:45:00	0.051	51
2022-01-12	2022-01-12 10:48:00	0.058	58
2022-01-12	2022-01-12 10:51:00	0.067	67
2022-01-12	2022-01-12 10:54:00	0.063	63
2022-01-12	2022-01-12 10:57:00	0.052	52
2022-01-12	2022-01-12 11:00:00	0.054	54
2022-01-12	2022-01-12 11:03:00	0.054	54
2022-01-12	2022-01-12 11:06:00	0.061	61
2022-01-12	2022-01-12 11:09:00	0.059	59
2022-01-12	2022-01-12 11:12:00	0.062	62
2022-01-12	2022-01-12 11:15:00	0.056	56
2022-01-12	2022-01-12 11:18:00	0.062	62
2022-01-12	2022-01-12 11:21:00	0.052	52
2022-01-12	2022-01-12 11:24:00	0.057	57
2022-01-12	2022-01-12 11:27:00	0.055	55
2022-01-12	2022-01-12 11:30:00	0.059	59
2022-01-12	2022-01-12 11:33:00	0.056	56
2022-01-12	2022-01-12 11:36:00	0.063	63
2022-01-12	2022-01-12 11:39:00	0.065	65
2022-01-12	2022-01-12 11:42:00	0.064	64
2022-01-12	2022-01-12 11:45:00	0.055	55
2022-01-12	2022-01-12 11:48:00	0.058	58
2022-01-12	2022-01-12 11:51:00	0.064	64
2022-01-12	2022-01-12 11:54:00	0.053	53
2022-01-12	2022-01-12 11:57:00	0.062	62
2022-01-12	2022-01-12 12:00:00	0.058	58
2022-01-12	2022-01-12 12:03:00	0.057	57
2022-01-12	2022-01-12 12:06:00	0.051	51
2022-01-12	2022-01-12 12:09:00	0.064	64
2022-01-12	2022-01-12 12:12:00	0.062	62
2022-01-12	2022-01-12 12:15:00	0.059	59
2022-01-12	2022-01-12 12:18:00	0.063	63
2022-01-12	2022-01-12 12:21:00	0.056	56
2022-01-12	2022-01-12 12:24:00	0.051	51
2022-01-12	2022-01-12 12:27:00	0.064	64
2022-01-12	2022-01-12 12:30:00	0.063	63
2022-01-12	2022-01-12 12:33:00	0.065	65
2022-01-12	2022-01-12 12:36:00	0.052	52
2022-01-12	2022-01-12 12:39:00	0.053	53
2022-01-12	2022-01-12 12:42:00	0.067	67
2022-01-12	2022-01-12 12:45:00	0.066	66
2022-01-12	2022-01-12 12:48:00	0.063	63
2022-01-12	2022-01-12 12:51:00	0.064	64
2022-01-12	2022-01-12 12:54:00	0.064	64
2022-01-12	2022-01-12 12:57:00	0.051	51
2022-01-12	2022-01-12 13:00:00	0.051	51
2022-01-12	2022-01-12 13:03:00	0.05	50
2022-01-12	2022-01-12 13:06:00	0.057	57
2022-01-12	2022-01-12 13:09:00	0.057	57
2022-01-12	2022-01-12 13:12:00	0.067	67
2022-01-12	2022-01-12 13:15:00	0.051	51
2022-01-12	2022-01-12 13:18:00	0.055	55
2022-01-12	2022-01-12 13:21:00	0.055	55
2022-01-12	2022-01-12 13:24:00	0.065	65
2022-01-12	2022-01-12 13:27:00	0.058	58
2022-01-12	2022-01-12 13:30:00	0.056	56
2022-01-12	2022-01-12 13:33:00	0.058	58
2022-01-12	2022-01-12 13:36:00	0.062	62
2022-01-12	2022-01-12 13:39:00	0.05	50
2022-01-12	2022-01-12 13:42:00	0.057	57
2022-01-12	2022-01-12 13:45:00	0.058	58
2022-01-12	2022-01-12 13:48:00	0.055	55
2022-01-12	2022-01-12 13:51:00	0.058	58
2022-01-12	2022-01-12 13:54:00	0.059	59
2022-01-12	2022-01-12 13:57:00	0.063	63
2022-01-12	2022-01-12 14:00:00	0.055	55
2022-01-12	2022-01-12 14:03:00	0.054	54
2022-01-12	2022-01-12 14:06:00	0.059	59
2022-01-12	2022-01-12 14:09:00	0.062	62
2022-01-12	2022-01-12 14:12:00	0.054	54
2022-01-12	2022-01-12 14:15:00	0.064	64
2022-01-12	2022-01-12 14:18:00	0.052	52
2022-01-12	2022-01-12 14:21:00	0.06	60
2022-01-12	2022-01-12 14:24:00	0.051	51
2022-01-12	2022-01-12 14:27:00	0.066	66
2022-01-12	2022-01-12 14:30:00	0.066	66
2022-01-12	2022-01-12 14:33:00	0.066	66
2022-01-12	2022-01-12 14:36:00	0.065	65
2022-01-12	2022-01-12 14:39:00	0.064	64
2022-01-12	2022-01-12 14:42:00	0.053	53
2022-01-12	2022-01-12 14:45:00	0.062	62
2022-01-12	2022-01-12 14:48:00	0.061	61
2022-01-12	2022-01-12 14:51:00	0.063	63
2022-01-12	2022-01-12 14:54:00	0.058	58
2022-01-12	2022-01-12 14:57:00	0.053	53
2022-01-12	2022-01-12 15:00:00	0.059	59
2022-01-12	2022-01-12 15:03:00	0.057	57
2022-01-12	2022-01-12 15:06:00	0.064	64
2022-01-12	2022-01-12 15:09:00	0.056	56
2022-01-12	2022-01-12 15:12:00	0.056	56
2022-01-12	2022-01-12 15:15:00	0.066	66
2022-01-12	2022-01-12 15:18:00	0.061	61
2022-01-12	2022-01-12 15:21:00	0.055	55
2022-01-12	2022-01-12 15:24:00	0.055	55
2022-01-12	2022-01-12 15:27:00	0.052	52
2022-01-12	2022-01-12 15:30:00	0.062	62
2022-01-12	2022-01-12 15:33:00	0.054	54
2022-01-12	2022-01-12 15:36:00	0.059	59
2022-01-12	2022-01-12 15:39:00	0.057	57
2022-01-12	2022-01-12 15:42:00	0.054	54
2022-01-12	2022-01-12 15:45:00	0.059	59
2022-01-12	2022-01-12 15:48:00	0.053	53
2022-01-12	2022-01-12 15:51:00	0.052	52
2022-01-12	2022-01-12 15:54:00	0.059	59
2022-01-12	2022-01-12 15:57:00	0.056	56
2022-01-12	2022-01-12 16:00:00	0.063	63
2022-01-12	2022-01-12 16:03:00	0.062	62
2022-01-12	2022-01-12 16:06:00	0.058	58
2022-01-12	2022-01-12 16:09:00	0.053	53
2022-01-12	2022-01-12 16:12:00	0.055	55
2022-01-12	2022-01-12 16:15:00	0.057	57
2022-01-12	2022-01-12 16:18:00	0.066	66
2022-01-12	2022-01-12 16:21:00	0.054	54
2022-01-12	2022-01-12 16:24:00	0.052	52
2022-01-12	2022-01-12 16:27:00	0.063	63
2022-01-12	2022-01-12 16:30:00	0.053	53
2022-01-12	2022-01-12 16:33:00	0.052	52
2022-01-12	2022-01-12 16:36:00	0.06	60
2022-01-12	2022-01-12 16:39:00	0.041	41
2022-01-12	2022-01-12 16:42:00	0.042	42
2022-01-12	2022-01-12 16:45:00	0.041	41
2022-01-12	2022-01-12 16:48:00	0.041	41
2022-01-12	2022-01-12 16:51:00	0.04	40
2022-01-12	2022-01-12 16:54:00	0.04	40
2022-01-12	2022-01-12 16:57:00	0.04	40
2022-01-12	2022-01-12 17:00:00	0.049	49
2022-01-13	2022-01-13 09:03:00	0.061	61
2022-01-13	2022-01-13 09:06:00	0.044	44
2022-01-13	2022-01-13 09:09:00	0.056	56
2022-01-13	2022-01-13 09:12:00	0.055	55
2022-01-13	2022-01-13 09:15:00	0.056	56
2022-01-13	2022-01-13 09:18:00	0.054	54
2022-01-13	2022-01-13 09:21:00	0.046	46
2022-01-13	2022-01-13 09:24:00	0.055	55
2022-01-13	2022-01-13 09:27:00	0.056	56
2022-01-13	2022-01-13 09:30:00	0.053	53
2022-01-13	2022-01-13 09:33:00	0.05	50
2022-01-13	2022-01-13 09:36:00	0.057	57
2022-01-13	2022-01-13 09:39:00	0.058	58
2022-01-13	2022-01-13 09:42:00	0.051	51
2022-01-13	2022-01-13 09:45:00	0.051	51
2022-01-13	2022-01-13 09:48:00	0.05	50
2022-01-13	2022-01-13 09:51:00	0.052	52
2022-01-13	2022-01-13 09:54:00	0.057	57
2022-01-13	2022-01-13 09:57:00	0.052	52
2022-01-13	2022-01-13 10:00:00	0.059	59
2022-01-13	2022-01-13 10:03:00	0.063	63
2022-01-13	2022-01-13 10:06:00	0.053	53
2022-01-13	2022-01-13 10:09:00	0.056	56
2022-01-13	2022-01-13 10:12:00	0.062	62
2022-01-13	2022-01-13 10:15:00	0.059	59
2022-01-13	2022-01-13 10:18:00	0.053	53
2022-01-13	2022-01-13 10:21:00	0.052	52
2022-01-13	2022-01-13 10:24:00	0.055	55
2022-01-13	2022-01-13 10:27:00	0.048	48
2022-01-13	2022-01-13 10:30:00	0.048	48
2022-01-13	2022-01-13 10:33:00	0.056	56
2022-01-13	2022-01-13 10:36:00	0.059	59
2022-01-13	2022-01-13 10:39:00	0.059	59
2022-01-13	2022-01-13 10:42:00	0.056	56
2022-01-13	2022-01-13 10:45:00	0.056	56
2022-01-13	2022-01-13 10:48:00	0.045	45
2022-01-13	2022-01-13 10:51:00	0.05	50
2022-01-13	2022-01-13 10:54:00	0.052	52
2022-01-13	2022-01-13 10:57:00	0.051	51
2022-01-13	2022-01-13 11:00:00	0.053	53
2022-01-13	2022-01-13 11:03:00	0.047	47
2022-01-13	2022-01-13 11:06:00	0.059	59
2022-01-13	2022-01-13 11:09:00	0.056	56
2022-01-13	2022-01-13 11:12:00	0.055	55
2022-01-13	2022-01-13 11:15:00	0.058	58
2022-01-13	2022-01-13 11:18:00	0.054	54
2022-01-13	2022-01-13 11:21:00	0.057	57
2022-01-13	2022-01-13 11:24:00	0.048	48
2022-01-13	2022-01-13 11:27:00	0.049	49
2022-01-13	2022-01-13 11:30:00	0.058	58
2022-01-13	2022-01-13 11:33:00	0.051	51
2022-01-13	2022-01-13 11:36:00	0.06	60
2022-01-13	2022-01-13 11:39:00	0.052	52
2022-01-13	2022-01-13 11:42:00	0.054	54
2022-01-13	2022-01-13 11:45:00	0.058	58
2022-01-13	2022-01-13 11:48:00	0.057	57
2022-01-13	2022-01-13 11:51:00	0.05	50
2022-01-13	2022-01-13 11:54:00	0.048	48
2022-01-13	2022-01-13 11:57:00	0.053	53
2022-01-13	2022-01-13 12:00:00	0.056	56
2022-01-13	2022-01-13 12:03:00	0.061	61
2022-01-13	2022-01-13 12:06:00	0.054	54
2022-01-13	2022-01-13 12:09:00	0.056	56
2022-01-13	2022-01-13 12:12:00	0.059	59
2022-01-13	2022-01-13 12:15:00	0.052	52
2022-01-13	2022-01-13 12:18:00	0.053	53
2022-01-13	2022-01-13 12:21:00	0.059	59
2022-01-13	2022-01-13 12:24:00	0.054	54
2022-01-13	2022-01-13 12:27:00	0.051	51
2022-01-13	2022-01-13 12:30:00	0.053	53
2022-01-13	2022-01-13 12:33:00	0.059	59
2022-01-13	2022-01-13 12:36:00	0.054	54
2022-01-13	2022-01-13 12:39:00	0.056	56
2022-01-13	2022-01-13 12:42:00	0.05	50
2022-01-13	2022-01-13 12:45:00	0.06	60
2022-01-13	2022-01-13 12:48:00	0.045	45
2022-01-13	2022-01-13 12:51:00	0.053	53
2022-01-13	2022-01-13 12:54:00	0.057	57
2022-01-13	2022-01-13 12:57:00	0.05	50
2022-01-13	2022-01-13 13:00:00	0.046	46
2022-01-13	2022-01-13 13:03:00	0.049	49
2022-01-13	2022-01-13 13:06:00	0.046	46
2022-01-13	2022-01-13 13:09:00	0.054	54
2022-01-13	2022-01-13 13:12:00	0.047	47
2022-01-13	2022-01-13 13:15:00	0.051	51
2022-01-13	2022-01-13 13:18:00	0.051	51
2022-01-13	2022-01-13 13:21:00	0.058	58
2022-01-13	2022-01-13 13:24:00	0.048	48
2022-01-13	2022-01-13 13:27:00	0.06	60
2022-01-13	2022-01-13 13:30:00	0.061	61
[truncated: 26,402 more rows]
