# Supplementary material for: Ethylenediurea (EDU) inhibits OsORAP1 expression in rice (Oryza sativa L:): Varietal differences in ozone protection efficacy
Source: PLoS One. 2025 Jul 2;20(7):e0327162. doi: 10.1371/journal.pone.0327162 (PMC12220992; doi:10.1371/journal.pone.0327162)
Supplement: S2 Dataset — “S2 File.xlsx”. (XLSX) [file pone.0327162.s005.xlsx]

## Sheet: Sheet1
var	type	treat	rep	ph	df	dm	ntp	netp	nnetp	pl	nfgp	wfgp	nufgp	wufgp	tkw	gyp	wsp	hi	lbs	location	season
Binadhan-15	Kasalath	Control	R1	94.2	112	139	9.2	8.6	0.6	25.4	1324.6	30.566	574.8	4.59	23.0756	27.697	22.18	55.5306	3	Mymensingh	Boro'22
Binadhan-15	Kasalath	Control	R2	96.6	114	140	13.8	12.8	1	20.6	1213.8	26.794	383.4	3.1	22.0745	27.2424	21.18	56.2599	1	Mymensingh	Boro'22
Binadhan-15	Kasalath	Control	R3	96	113	139	13.4	11.6	1.8	24.8	1304.4	29.478	762.8	6.178	22.5989	24.2121	25.18	49.0202	3	Mymensingh	Boro'22
Binadhan-15	Kasalath	Control	R4	90.8	112	139	12.4	11.6	0.8	24.8	1462.8	33.058	511.4	4.142	22.5991	29.303	27.45	51.6325	2	Mymensingh	Boro'22
Binadhan-15	Kasalath	EDU	R1	93.6	114	141	15.2	14.4	0.8	23.6	1498.2	33.8	442.4	3.582	22.5604	26.9394	32.64	45.216	3	Mymensingh	Boro'22
Binadhan-15	Kasalath	EDU	R2	93.8	115	141	10	8.6	1.4	23.6	1782.4	40.282	704.2	5.704	22.5999	32.2424	37.03	46.5444	1	Mymensingh	Boro'22
Binadhan-15	Kasalath	EDU	R3	95.4	114	140	9	8.4	0.6	24	1599.8	36.154	785.8	6.368	22.5991	30.9394	25.52	54.7994	2	Mymensingh	Boro'22
Binadhan-15	Kasalath	EDU	R4	94.6	114	141	13	11.8	1.2	23	1348.2	30.172	626	5.066	22.3795	24.9091	23.61	51.3387	3	Mymensingh	Boro'22
Binadhan-17	Kasalath	Control	R1	90.8	120	147	8.4	8	0.4	24.2	878.4	23.898	326.4	1.49	27.2063	28.4242	22.58	55.7292	2	Mymensingh	Boro'22
Binadhan-17	Kasalath	Control	R2	89.4	119	146	8.6	8	0.6	25.2	977.6	26.592	378.6	1.732	27.2013	27.8788	23.97	53.7694	1	Mymensingh	Boro'22
Binadhan-17	Kasalath	Control	R3	92	118	146	8.8	8	0.8	22.2	982.4	26.722	387.2	1.772	27.2007	24.1818	12.88	65.2473	2	Mymensingh	Boro'22
Binadhan-17	Kasalath	Control	R4	91	116	144	10	9.6	0.4	22.8	1038.8	28.254	378.2	1.73	27.1987	27.9697	21.06	57.0464	2	Mymensingh	Boro'22
Binadhan-17	Kasalath	EDU	R1	93.6	121	148	10.4	10.2	0.2	24.2	1016.4	27.646	338.4	1.548	27.1999	26.303	20.67	55.996	1	Mymensingh	Boro'22
Binadhan-17	Kasalath	EDU	R2	93.8	120	147	12.4	12	0.4	23.2	1138.2	30.91	285.2	1.304	27.1569	24.1818	23.45	50.7682	1	Mymensingh	Boro'22
Binadhan-17	Kasalath	EDU	R3	94	119	147	9.6	9.2	0.4	24.6	972.8	26.46	402.4	1.838	27.1998	27.7576	15.58	64.0497	2	Mymensingh	Boro'22
Binadhan-17	Kasalath	EDU	R4	94.4	119	148	9.8	9.6	0.2	25	1128.2	30.71	290.2	1.326	27.2204	28.7273	21.85	56.7988	2	Mymensingh	Boro'22
BR11	Kasalath	Control	R1	115.2	126	152	8.6	7.4	1.2	24.6	1704.4	39.212	552.2	2.428	23.0063	20.5758	26.42	43.7822	3	Mymensingh	Boro'22
BR11	Kasalath	Control	R2	114.2	126	153	9	8	1	24	1666.2	38.33	592.8	2.608	23.0044	33.9697	31.91	51.5632	3	Mymensingh	Boro'22
BR11	Kasalath	Control	R3	114.2	124	151	10.4	9	1.4	24.2	1452.2	33.428	630.4	2.774	23.0189	29.9394	30.97	49.154	3	Mymensingh	Boro'22
BR11	Kasalath	Control	R4	114.2	126	153	7.8	7.2	0.6	24	1782.4	40.996	658.4	2.896	23.0004	27.2424	31.67	46.2422	2	Mymensingh	Boro'22
BR11	Kasalath	EDU	R1	116	128	155	9.8	9.2	0.6	26.2	1925.2	44.228	538.2	2.37	22.9732	43	37.33	53.5292	3	Mymensingh	Boro'22
BR11	Kasalath	EDU	R2	116	127	154	12	11.2	0.8	26.2	1830.4	42.098	543	2.388	22.9993	35.0303	31.03	53.0278	3	Mymensingh	Boro'22
BR11	Kasalath	EDU	R3	116	127	154	11.4	10.6	0.8	26	1785	41.228	564.8	2.484	23.0969	35.8182	37.15	49.0874	3	Mymensingh	Boro'22
BR11	Kasalath	EDU	R4	115	128	155	11	10.4	0.6	25	1853.8	42.836	492.8	2.168	23.1071	36.7879	27.73	57.0197	2	Mymensingh	Boro'22
Hutra	Kasalath	Control	R1	109	119	146	10	9.2	0.8	24	1298	32.778	682.8	3.606	25.2527	24.697	23.88	50.8409	3	Mymensingh	Boro'22
Hutra	Kasalath	Control	R2	130.2	119	147	10.2	9.6	0.6	23.4	1266.2	32.224	723	3.828	25.4494	25.2121	18.64	57.4935	2	Mymensingh	Boro'22
Hutra	Kasalath	Control	R3	101.8	121	148	10.2	9.6	0.6	22.2	1344.2	33.738	657.6	3.418	25.0989	21.9697	24.45	47.3284	3	Mymensingh	Boro'22
Hutra	Kasalath	Control	R4	114.2	117	144	10.4	9.4	1	23	1302.8	32.9	705	3.706	25.2533	26.6364	24.61	51.9771	3	Mymensingh	Boro'22
Hutra	Kasalath	EDU	R1	120.2	121	148	10.4	10.2	0.2	21.8	1486.4	37.382	630.4	3.406	25.1494	20.8788	25.33	45.1836	2	Mymensingh	Boro'22
Hutra	Kasalath	EDU	R2	117	121	149	9.6	8.6	1	20.4	1563.8	39.644	646.6	3.376	25.3511	28.9091	27.64	51.1221	2	Mymensingh	Boro'22
Hutra	Kasalath	EDU	R3	112	122	149	9.8	9.6	0.2	23.2	1376.2	34.624	610.6	3.178	25.1591	24.8182	28.06	46.9346	2	Mymensingh	Boro'22
Hutra	Kasalath	EDU	R4	112.2	120	148	10.6	10.4	0.2	22.4	1502.4	37.91	617.8	3.212	25.233	22.697	19.91	53.2706	2	Mymensingh	Boro'22
Kasalath	Kasalath	Control	R1	119.6	127	156	9	8.4	0.6	21.2	1399.8	31.428	488	3.684	22.4518	31.5758	29.15	51.9973	3	Mymensingh	Boro'22
Kasalath	Kasalath	Control	R2	112.4	124	154	11	10.6	0.4	22.8	1442.8	32.03	469.8	3.578	22.1999	36.7273	24.58	59.9069	2	Mymensingh	Boro'22
Kasalath	Kasalath	Control	R3	113.4	127	155	9.2	8.4	0.8	19.2	1503.8	33.422	437.6	3.126	22.225	28.697	26.94	51.579	3	Mymensingh	Boro'22
Kasalath	Kasalath	Control	R4	114.4	127	156	9	8.4	0.6	19	1902.4	42.622	442	3.158	22.4043	24.5152	36.45	40.2117	2	Mymensingh	Boro'22
Kasalath	Kasalath	EDU	R1	124	126	155	9.4	9	0.4	24.4	1570.4	35.024	463.8	3.422	22.3026	28.6364	36.45	43.9975	3	Mymensingh	Boro'22
Kasalath	Kasalath	EDU	R2	118.2	123	153	10.2	10.2	0	23.4	1782.8	39.812	506.4	3.618	22.3312	26.0909	27.85	48.3694	4	Mymensingh	Boro'22
Kasalath	Kasalath	EDU	R3	114.6	124	153	7.8	7	0.8	23.8	1693	37.784	429.6	3.328	22.3178	24.2121	24.76	49.4406	3	Mymensingh	Boro'22
Kasalath	Kasalath	EDU	R4	111.8	125	154	9	8.4	0.6	23.2	1596.2	35.624	393	2.924	22.318	33.7576	30.97	52.1533	4	Mymensingh	Boro'22
Binadhan-12	Nipponbare	Control	R1	92.8	136	157	11.2	10.8	0.4	22	1897.8	26.568	424.4	1.696	13.9994	22.1515	24.82	47.1595	5	Mymensingh	Boro'22
Binadhan-12	Nipponbare	Control	R2	92.4	135	156	11.4	11	0.4	22.8	1863.8	26.092	388.2	1.552	13.9994	22.1818	24.06	47.9692	5	Mymensingh	Boro'22
Binadhan-12	Nipponbare	Control	R3	94.2	134	154	9	8.2	0.8	22.8	1851.4	25.918	399.8	1.598	13.9991	21.7879	18.82	53.6543	5	Mymensingh	Boro'22
Binadhan-12	Nipponbare	Control	R4	94	135	157	10	9.2	0.8	23.8	1824.4	25.542	424.4	1.696	14.0002	28.6061	21.97	56.5605	5	Mymensingh	Boro'22
Binadhan-12	Nipponbare	EDU	R1	95.2	137	158	13	11.8	1.2	23	1904.4	26.662	391.6	1.566	14.0002	25.1212	26.15	48.9967	3	Mymensingh	Boro'22
Binadhan-12	Nipponbare	EDU	R2	92.4	137	158	12	11.6	0.4	23.4	1868.2	26.154	378.4	1.512	13.9996	24.8182	23.88	50.9633	3	Mymensingh	Boro'22
Binadhan-12	Nipponbare	EDU	R3	95.6	136	157	11.6	11.2	0.4	23	1930.8	27.03	388.2	1.552	13.9994	25.1212	24.7	50.4227	3	Mymensingh	Boro'22
Binadhan-12	Nipponbare	EDU	R4	94	136	158	12.8	12.2	0.6	22.4	1832.4	25.652	403.8	1.614	13.9991	17.9697	26.42	40.4817	3	Mymensingh	Boro'22
Binadhan-16	Nipponbare	Control	R1	80	104	131	13.2	12.8	0.4	22.8	1244.8	34.356	293	1.874	27.5996	25.7273	16.27	61.2594	3	Mymensingh	Boro'22
Binadhan-16	Nipponbare	Control	R2	82	105	130	10.4	10	0.4	22.6	1026.4	28.328	310.4	1.986	27.5994	25.6061	16.06	61.4554	3	Mymensingh	Boro'22
Binadhan-16	Nipponbare	Control	R3	82.2	104	129	15.2	14.8	0.4	23	1023.8	28.456	299.4	1.916	27.7945	27.697	18.76	59.6185	3	Mymensingh	Boro'22
Binadhan-16	Nipponbare	Control	R4	82.4	104	130	12.8	12.2	0.6	22	1078.4	29.776	324.2	2.074	27.6113	22.5758	17.64	56.1366	2	Mymensingh	Boro'22
Binadhan-16	Nipponbare	EDU	R1	84	105	132	10.4	9.8	0.6	22.8	1097.4	30.488	223.6	1.43	27.782	24.8182	15.52	61.5253	2	Mymensingh	Boro'22
Binadhan-16	Nipponbare	EDU	R2	85	106	131	10.2	10	0.2	23.2	1130.2	31.192	258.8	1.656	27.5987	26.1818	13.18	66.5158	1	Mymensingh	Boro'22
Binadhan-16	Nipponbare	EDU	R3	84.2	106	131	9.2	8.8	0.4	23	1078.4	29.764	210	1.354	27.6001	26.3333	14.15	65.0473	1	Mymensingh	Boro'22
Binadhan-16	Nipponbare	EDU	R4	83.8	106	132	8.2	7.8	0.4	24	1138.2	31.414	205.2	1.312	27.5997	27.0303	15.73	63.2135	2	Mymensingh	Boro'22
BRRI dhan28	Nipponbare	Control	R1	87	109	137	11.6	10	1.6	22.2	832.4	17.646	257.6	1.99	21.1989	21.0303	17.03	55.2552	4	Mymensingh	Boro'22
BRRI dhan28	Nipponbare	Control	R2	91.4	110	137	9	8.2	0.8	22.4	810.4	17.382	260.4	2.024	21.4487	20.4242	24.91	45.0526	3	Mymensingh	Boro'22
BRRI dhan28	Nipponbare	Control	R3	96.6	106	132	11	9	2	24.8	985.2	20.886	261.4	2.028	21.1998	13.8788	24.09	36.5531	4	Mymensingh	Boro'22
BRRI dhan28	Nipponbare	Control	R4	116	108	135	12.6	11.6	1	23.8	845	19.714	258.4	1.99	23.3302	17.303	24	41.8929	4	Mymensingh	Boro'22
BRRI dhan28	Nipponbare	EDU	R1	98.8	110	138	10.6	8	2.6	21.8	906.4	19.214	204.8	1.578	21.1981	17.303	29.94	36.6256	2	Mymensingh	Boro'22
BRRI dhan28	Nipponbare	EDU	R2	97.6	111	138	10.4	9.8	0.6	23.2	876.2	18.574	197.6	1.524	21.1984	16.5455	29.12	36.2319	2	Mymensingh	Boro'22
BRRI dhan28	Nipponbare	EDU	R3	92.8	109	136	10.6	10	0.6	22	930.4	19.724	194.8	1.498	21.1995	14.6061	21.48	40.4756	2	Mymensingh	Boro'22
BRRI dhan28	Nipponbare	EDU	R4	86.4	109	136	10.8	10.2	0.6	20.8	883.2	18.726	224.2	1.728	21.2024	17.4545	15.12	53.5834	2	Mymensingh	Boro'22
BRRI dhan29	Nipponbare	Control	R1	104.2	122	150	8.4	7.6	0.8	24	2702.4	61.6	643	3.608	22.7946	20.5152	25.24	44.8368	4	Mymensingh	Boro'22
BRRI dhan29	Nipponbare	Control	R2	108.2	124	152	11	8.8	2.2	23.6	2504.2	57	886.4	4.962	22.7618	29.8485	21.58	58.0388	5	Mymensingh	Boro'22
BRRI dhan29	Nipponbare	Control	R3	103.4	122	148	11.2	10.4	0.8	25.2	2842.2	64.8	1502.8	8.414	22.7992	18.1515	27.91	39.4071	4	Mymensingh	Boro'22
BRRI dhan29	Nipponbare	Control	R4	105.4	122	151	10.6	9.6	1	24.4	2912.4	66.414	1848.8	10.352	22.8039	23.6667	30.67	43.5556	5	Mymensingh	Boro'22
BRRI dhan29	Nipponbare	EDU	R1	103.2	124	152	14.6	13.6	1	24.6	2141.8	47.622	845.6	5.612	22.2346	36.7273	30.73	54.4452	2	Mymensingh	Boro'22
BRRI dhan29	Nipponbare	EDU	R2	105.4	125	153	12.8	11.6	1.2	27.8	1763.6	39.538	672.6	3.922	22.4189	28.0303	24	53.873	3	Mymensingh	Boro'22
BRRI dhan29	Nipponbare	EDU	R3	103.6	125	152	14.4	13.6	0.8	25.2	2130.4	47.166	617.4	3.448	22.1395	25.7879	16.12	61.5347	3	Mymensingh	Boro'22
BRRI dhan29	Nipponbare	EDU	R4	107	124	153	10.8	10.6	0.2	24.4	2875.8	67.4	944.4	5.36	23.437	24.0606	29.06	45.2943	3	Mymensingh	Boro'22
BRRI hybrid dhan3	Nipponbare	Control	R1	111	132	160	8.4	8	0.4	27	1382.4	41.472	574.6	4.428	30	32.5152	22.79	58.7923	4	Mymensingh	Boro'22
BRRI hybrid dhan3	Nipponbare	Control	R2	104.8	130	158	9.8	9.6	0.2	23.6	1223.8	36.908	545.8	4.214	30.1585	36.0303	23.39	60.6364	3	Mymensingh	Boro'22
BRRI hybrid dhan3	Nipponbare	Control	R3	101.6	131	158	12.2	11.8	0.4	23.4	1198.2	35.946	604.4	4.652	30	30.7273	22.85	57.3513	3	Mymensingh	Boro'22
BRRI hybrid dhan3	Nipponbare	Control	R4	100.6	133	161	13.8	11.8	2	23.2	1225.2	36.958	622.8	4.794	30.1649	30.1212	27.03	52.7044	4	Mymensingh	Boro'22
BRRI hybrid dhan3	Nipponbare	EDU	R1	106.6	134	162	8	7.8	0.2	23.6	1265.6	38.02	429	3.304	30.0411	39.3636	30.61	56.255	2	Mymensingh	Boro'22
BRRI hybrid dhan3	Nipponbare	EDU	R2	106.4	132	160	8	7.6	0.4	24.2	1423.8	42.902	430.8	3.316	30.132	44.6364	33.06	57.4497	2	Mymensingh	Boro'22
BRRI hybrid dhan3	Nipponbare	EDU	R3	100	132	160	8.2	7.2	1	20	1285	38.55	476.4	3.674	30	36.8182	26.7	57.9648	3	Mymensingh	Boro'22
BRRI hybrid dhan3	Nipponbare	EDU	R4	98	134	162	9.4	8.6	0.8	22.8	1345.8	40.562	5.25	4.05	30.1397	38.0606	24.82	60.5284	2	Mymensingh	Boro'22

## Sheet: Elaboration
var	Variety
type	plant type
treat	Treatment
rep	Replication
ph	Plant height (cm)
df	Days to 50% flowering
dm	Days to maturity
ntp	Number of tiller/Plant
netp	Number of effective tiller/Plant
nnetp	Number of non effective tiller/Plant
pl	Panicle length (cm)
nfgp	Number of filled grain/Plant
wfgp	Weight of filled grain/Plant (g)
nufgp	Number of unfilled grain/Plant
wufgp	Weight of unfilled grain/Plant (g)
tkw	Thousand kernel weight (g)
gyp	Grain yield/Plant
wsp	Weight of straw/Plant (g)
hi	Harvest index (%)
lbs	Leaf bronzing score
loc	Location
