# Supplementary material for: Ethylenediurea (EDU) inhibits OsORAP1 expression in rice (Oryza sativa L:): Varietal differences in ozone protection efficacy
Source: PLoS One. 2025 Jul 2;20(7):e0327162. doi: 10.1371/journal.pone.0327162 (PMC12220992; doi:10.1371/journal.pone.0327162)
Supplement: S3 Dataset — “S3 File.xlsx”. (XLSX) [file pone.0327162.s006.xlsx]

## Sheet: Sheet1
Var	Type	Treat	Rep	DAS	Location	Season	NDVI	SR	MCARI1	OSAVI	G	MCARI	TCARI	TVI	ZMI	SPRI	NPQI	PRI	NPCI	Ctr1	Ctr2	Lic1	Lic2	SIPI	GM1	GM2	ARI1	CRI1	CRI2	RDVI
Binadhan-12	Nipponbare	EDU	R1	115	Mymensingh	2022	0.656933	4.82978	0.864113	0.70116	3.04191	0.445111	-0.357727	31.9015	1.62657	0.94907	-0.0399537	0.0591049	0.0262349	2.44678	0.294607	0.761873	0.637032	0.744179	2.42723	2.42074	0.012521	4.17626	4.18878	0.587188
Binadhan-12	Nipponbare	EDU	R2	115	Mymensingh	2022	0.655349	4.80298	0.870458	0.700884	3.10805	0.483053	-0.384278	32.0746	1.57538	0.909728	-0.0331589	0.0602517	0.047556	2.56817	0.308293	0.761131	0.607798	0.744271	2.3877	2.33277	0.108784	4.11803	4.22682	0.587356
Binadhan-12	Nipponbare	EDU	R3	115	Mymensingh	2022	0.67214	5.10056	0.887133	0.707623	2.80947	0.411543	-0.322256	32.9862	1.68547	0.892155	-0.0306642	0.0566575	0.0570252	2.36493	0.282681	0.760014	0.650293	0.750007	2.63082	2.54003	0.169361	4.0682	4.23756	0.603007
Binadhan-12	Nipponbare	EDU	R4	115	Mymensingh	2022	0.721079	6.17081	0.90267	0.734314	2.588	0.32736	-0.250412	33.6324	1.8927	0.88371	-0.0357501	0.0685507	0.0619566	2.23453	0.236801	0.783725	0.676991	0.776781	3.1106	2.97596	0.243817	4.57695	4.82077	0.633051
Binadhan-15	Kasalath	EDU	R1	115	Mymensingh	2022	0.707739	5.84354	0.868121	0.717971	2.5027	0.305637	-0.235645	32.1681	1.86659	0.9126	-0.0598948	0.062403	0.045697	2.13927	0.249609	0.769871	0.685266	0.76456	2.98302	2.88309	0.187942	4.22418	4.41212	0.613887
Binadhan-15	Kasalath	EDU	R2	115	Mymensingh	2022	0.698891	5.64256	0.853629	0.717028	3.01551	0.409626	-0.326394	31.4536	1.72878	0.899885	0.00350622	0.0711618	0.0527194	2.3617	0.271313	0.780256	0.632655	0.774242	2.65831	2.61966	0.0773614	4.73146	4.80882	0.599299
Binadhan-15	Kasalath	EDU	R3	115	Mymensingh	2022	0.720912	6.17018	0.855166	0.724855	2.60534	0.315454	-0.243746	31.6252	1.87732	0.928606	-0.02225	0.0705555	0.0370239	2.12627	0.239109	0.780726	0.680703	0.774408	3.02921	2.93032	0.190081	4.69901	4.88909	0.61406
Binadhan-15	Kasalath	EDU	R4	115	Mymensingh	2022	0.712393	5.95481	0.839273	0.713372	2.36523	0.254818	-0.199513	31.1497	1.94586	0.934729	-0.0350945	0.0639653	0.0338091	1.95129	0.235777	0.768004	0.739721	0.763171	3.11434	3.03929	0.144619	4.30876	4.45338	0.607339
Binadhan-16	Nipponbare	EDU	R1	115	Mymensingh	2022	0.716524	6.05591	0.826408	0.712708	2.39699	0.277568	-0.213635	30.6976	1.89286	0.912895	0.00165161	0.0640125	0.0455463	1.93127	0.243884	0.768222	0.718612	0.765072	3.06497	2.95391	0.217829	4.62345	4.84128	0.60182
Binadhan-16	Nipponbare	EDU	R2	115	Mymensingh	2022	0.678734	5.22774	0.843602	0.690203	2.10568	0.220019	-0.178166	31.2234	1.96264	0.900952	-0.0439805	0.0451364	0.0521124	1.90853	0.258077	0.736488	0.701697	0.73462	3.03074	2.92026	0.204271	3.08248	3.28675	0.598577
Binadhan-16	Nipponbare	EDU	R3	115	Mymensingh	2022	0.72085	6.16719	0.829244	0.712836	2.29135	0.232587	-0.181626	30.9543	2.00203	0.92523	-0.0212466	0.0613514	0.0388372	1.79982	0.229397	0.767985	0.742089	0.767391	3.24685	3.13696	0.210423	4.34141	4.55184	0.607225
Binadhan-16	Nipponbare	EDU	R4	115	Mymensingh	2022	0.715108	6.0269	0.813956	0.707291	2.16882	0.222092	-0.173125	30.2957	2.00858	0.920752	-0.0131944	0.0609866	0.0412836	1.78305	0.233787	0.760942	0.747154	0.762083	3.25332	3.11594	0.265357	4.13192	4.39728	0.601103
Binadhan-17	Kasalath	EDU	R1	115	Mymensingh	2022	0.73366	6.51079	0.848266	0.729782	2.46162	0.261476	-0.203966	31.5605	2.00633	0.954689	-0.00567651	0.0665021	0.0231852	2.0581	0.220179	0.786917	0.702543	0.784296	3.28129	3.20609	0.143642	4.84127	4.98491	0.619962
Binadhan-17	Kasalath	EDU	R2	115	Mymensingh	2022	0.705275	5.78599	0.868855	0.716615	2.60859	0.321699	-0.251016	32.3403	1.8424	0.868175	-0.00388669	0.065275	0.0705965	2.1728	0.252725	0.76757	0.674551	0.767152	2.90687	2.84533	0.115877	4.34668	4.46256	0.61081
Binadhan-17	Kasalath	EDU	R3	115	Mymensingh	2022	0.729647	6.39909	0.84356	0.722998	2.52207	0.285952	-0.220394	31.3191	1.93238	0.903696	-0.00846361	0.069757	0.0506026	2.08152	0.231795	0.781574	0.696301	0.782429	3.13937	3.02641	0.220559	4.86488	5.08544	0.612692
Binadhan-17	Kasalath	EDU	R4	115	Mymensingh	2022	0.728635	6.37024	0.861277	0.726822	2.42214	0.26976	-0.208655	32.1283	1.98005	0.906679	-0.0134223	0.0657633	0.0489752	1.92498	0.225833	0.779146	0.720816	0.776429	3.22756	3.12711	0.186833	4.63101	4.81784	0.621304
BR11	Kasalath	EDU	R1	115	Mymensingh	2022	0.730549	6.4248	0.81315	0.713919	2.21559	0.22425	-0.173416	30.5315	2.02166	0.903663	-0.0364502	0.0690724	0.0506172	1.8724	0.223777	0.767697	0.732511	0.771652	3.3695	3.21027	0.305956	4.50768	4.81363	0.605296
BR11	Kasalath	EDU	R2	115	Mymensingh	2022	0.716094	6.04604	0.866055	0.719646	2.27605	0.252351	-0.197005	32.3443	1.98028	0.951046	-0.0213646	0.065805	0.0250914	1.91243	0.232736	0.767489	0.738206	0.764648	3.20763	3.11038	0.17927	4.00541	4.18468	0.619656
BR11	Kasalath	EDU	R3	115	Mymensingh	2022	0.692309	5.50255	0.854594	0.707699	2.46606	0.320749	-0.244718	31.6352	1.78374	0.915048	-0.0496129	0.0615517	0.0443706	2.10044	0.26161	0.757042	0.663849	0.755081	2.8643	2.73581	0.24602	4.06029	4.30631	0.602641
BR11	Kasalath	EDU	R4	115	Mymensingh	2022	0.726948	6.32561	0.849312	0.720823	2.27507	0.235624	-0.182962	31.6414	2.01258	0.921469	-0.0262093	0.0677851	0.041052	1.93057	0.222708	0.77338	0.7278	0.772802	3.31571	3.18981	0.23472	4.17571	4.41043	0.618044
BRRI dhan28	Nipponbare	EDU	R1	115	Mymensingh	2022	0.690222	5.45702	0.781088	0.690174	2.10139	0.201261	-0.159047	29.4938	2.00224	0.957248	-0.0487855	0.040324	0.0218464	1.88341	0.240828	0.749014	0.750323	0.7415	3.25314	3.08593	0.327599	3.98037	4.30797	0.584004
BRRI dhan28	Nipponbare	EDU	R2	115	Mymensingh	2022	0.673525	5.1297	0.790333	0.682592	2.16127	0.232117	-0.178744	29.728	1.88724	0.888279	-0.0135213	0.0369508	0.059204	2.02777	0.261266	0.740144	0.702299	0.735394	3.03478	2.85728	0.347023	4.12903	4.47605	0.578477
BRRI dhan28	Nipponbare	EDU	R3	115	Mymensingh	2022	0.67882	5.22798	0.830825	0.699624	2.49932	0.318306	-0.240842	31.1776	1.78182	0.915786	-0.0381332	0.0425641	0.0440119	2.12046	0.266724	0.75457	0.678109	0.748352	2.86486	2.71211	0.295089	4.41156	4.70665	0.591576
BRRI dhan28	Nipponbare	EDU	R4	115	Mymensingh	2022	0.673066	5.12047	0.768018	0.673516	2.04122	0.20979	-0.162739	28.9905	1.89683	0.909968	-0.0392629	0.0353336	0.0471711	1.88219	0.258134	0.726709	0.742507	0.727839	3.09475	2.86861	0.445727	3.94923	4.39496	0.570171
BRRI dhan29	Nipponbare	EDU	R1	115	Mymensingh	2022	0.669485	5.05502	0.864041	0.703258	2.73691	0.385381	-0.295311	32.2694	1.69216	0.919454	-0.0806233	0.0490995	0.0419759	2.34631	0.279815	0.758053	0.650701	0.74642	2.67911	2.55704	0.232307	4.31321	4.54552	0.596502
BRRI dhan29	Nipponbare	EDU	R2	115	Mymensingh	2022	0.673372	5.12424	0.821719	0.695117	2.69144	0.359458	-0.278424	30.6981	1.70415	0.904403	-0.051961	0.049222	0.0502971	2.28308	0.277543	0.753033	0.671705	0.745304	2.68983	2.58032	0.216301	4.58723	4.80353	0.581846
BRRI dhan29	Nipponbare	EDU	R3	115	Mymensingh	2022	0.649082	4.70379	0.859772	0.6931	2.74649	0.416697	-0.324321	31.8114	1.63261	0.89601	-0.0649691	0.0469422	0.0548674	2.38611	0.30235	0.745467	0.630359	0.73626	2.50442	2.41372	0.176725	4.15401	4.33074	0.585554
BRRI dhan29	Nipponbare	EDU	R4	115	Mymensingh	2022	0.66578	4.98408	0.831216	0.691022	2.39053	0.307412	-0.23356	30.9785	1.76408	0.918537	-0.0720999	0.0414439	0.0424664	2.17081	0.274493	0.744976	0.673246	0.734124	2.81333	2.65275	0.307554	4.09177	4.39933	0.587521
BRRI hybrid dhan3	Nipponbare	EDU	R1	115	Mymensingh	2022	0.698589	5.64242	0.809384	0.697089	2.01142	0.206834	-0.160142	30.5736	2.016	0.91884	-0.0437351	0.0427031	0.0423524	1.84561	0.238352	0.743982	0.737906	0.746979	3.34195	3.10538	0.44532	4.09053	4.53585	0.597102
BRRI hybrid dhan3	Nipponbare	EDU	R2	115	Mymensingh	2022	0.70767	5.84212	0.799539	0.698796	2.04402	0.215923	-0.164007	30.2117	1.98163	0.911405	-0.0267375	0.0459631	0.0463541	1.84954	0.238266	0.746788	0.732468	0.752978	3.32367	3.07783	0.471579	4.49402	4.9656	0.594359
BRRI hybrid dhan3	Nipponbare	EDU	R3	115	Mymensingh	2022	0.700354	5.67714	0.816261	0.697687	1.95887	0.209525	-0.15988	30.9954	2.00409	0.886613	-0.0245736	0.0425346	0.0601607	1.80743	0.239943	0.738187	0.74873	0.745122	3.36502	3.08896	0.51109	4.09162	4.60271	0.599847
BRRI hybrid dhan3	Nipponbare	EDU	R4	115	Mymensingh	2022	0.700535	5.6816	0.778806	0.690314	2.05954	0.206095	-0.159581	29.6155	1.96702	0.906297	-0.0297641	0.0486266	0.0492486	1.80832	0.237869	0.741776	0.748097	0.747032	3.28067	3.07554	0.400708	4.44091	4.84162	0.583418
Hutra	Kasalath	EDU	R1	115	Mymensingh	2022	0.698657	5.64519	0.866588	0.709996	2.28786	0.268582	-0.204806	32.673	1.92495	0.917445	-0.0400044	0.0441793	0.0430545	1.99013	0.243151	0.757718	0.70371	0.753659	3.12441	2.95996	0.29736	4.20617	4.50353	0.613236
Hutra	Kasalath	EDU	R2	115	Mymensingh	2022	0.668186	5.02895	0.899179	0.705215	2.53411	0.366341	-0.278766	33.5935	1.73725	0.887607	-0.0503438	0.0450322	0.0596324	2.25999	0.277335	0.74641	0.654144	0.744332	2.74528	2.60622	0.25068	4.01981	4.27049	0.609462
Hutra	Kasalath	EDU	R3	115	Mymensingh	2022	0.708889	5.87092	0.85666	0.716243	2.48367	0.30203	-0.231437	32.0568	1.85756	0.870504	-0.0245331	0.0545306	0.0692631	2.20251	0.24626	0.767791	0.666688	0.771156	3.0284	2.90657	0.229184	4.90339	5.13258	0.610371
Hutra	Kasalath	EDU	R4	115	Mymensingh	2022	0.706985	5.82942	0.836407	0.710884	2.34802	0.275909	-0.2097	31.5638	1.90663	0.892909	-0.0624928	0.0549613	0.0571152	2.10782	0.24369	0.763447	0.692267	0.766066	3.13348	2.97039	0.312758	4.86908	5.18184	0.604501
Kasalath	Kasalath	EDU	R1	115	Mymensingh	2022	0.662374	4.9242	0.870957	0.690189	2.26913	0.327338	-0.242234	32.8821	1.74766	0.822217	-0.0666353	0.0444108	0.0982499	2.27766	0.289805	0.723889	0.643627	0.733061	2.80621	2.59004	0.389208	3.69584	4.08505	0.597312
Kasalath	Kasalath	EDU	R2	115	Mymensingh	2022	0.657592	4.84372	0.845006	0.682596	2.29264	0.35291	-0.257626	31.7874	1.67426	0.828816	-0.0603354	0.0432878	0.0936611	2.32427	0.305211	0.718587	0.624188	0.732772	2.70106	2.45975	0.450636	3.93083	4.38146	0.583736
Kasalath	Kasalath	EDU	R3	115	Mymensingh	2022	0.649026	4.69849	0.863237	0.677871	2.10631	0.315964	-0.235908	32.5483	1.74737	0.808604	-0.0439355	0.0384231	0.106015	2.21846	0.299587	0.704091	0.641315	0.718445	2.79574	2.53525	0.46432	3.34983	3.81415	0.590396
Kasalath	Kasalath	EDU	R4	115	Mymensingh	2022	0.645514	4.64202	0.906439	0.694738	2.52129	0.449164	-0.333146	33.9427	1.61641	0.824318	-0.0358163	0.0474547	0.0963309	2.56234	0.317515	0.72488	0.573312	0.736052	2.54475	2.33456	0.378609	3.79102	4.16963	0.599718
Binadhan-12	Nipponbare	Control	R1	115	Mymensingh	2022	0.68339	5.31717	0.834555	0.702677	2.70167	0.359384	-0.278239	31.0793	1.72441	0.92598	-0.0315917	0.0577438	0.0385048	2.14564	0.27051	0.758828	0.680021	0.748708	2.71823	2.62783	0.179702	4.48193	4.66163	0.589583
Binadhan-12	Nipponbare	Control	R2	115	Mymensingh	2022	0.702768	5.72917	0.837024	0.707858	2.54957	0.304887	-0.233955	31.3828	1.82147	0.952628	-0.0431247	0.0587489	0.0242796	2.1221	0.252383	0.765962	0.72365	0.759978	2.94758	2.83376	0.218558	4.49979	4.71835	0.599003
Binadhan-12	Nipponbare	Control	R3	115	Mymensingh	2022	0.715692	6.03465	0.875191	0.725026	2.50948	0.306976	-0.233103	32.9406	1.89997	0.935028	-0.0149287	0.06077	0.0336199	1.9746	0.236417	0.775594	0.707822	0.771399	3.13906	2.98072	0.289942	4.55506	4.845	0.621622
Binadhan-12	Nipponbare	Control	R4	115	Mymensingh	2022	0.723639	6.23693	0.871065	0.726227	2.38054	0.269353	-0.20682	32.674	1.97936	0.913573	-0.0295923	0.05971	0.0451654	2.0923	0.228904	0.776863	0.706859	0.772819	3.25544	3.12253	0.243548	4.47558	4.71913	0.624317
Binadhan-15	Kasalath	Control	R1	115	Mymensingh	2022	0.690623	5.46466	0.923735	0.721821	2.53857	0.346455	-0.266707	34.323	1.83149	0.911555	-0.0487808	0.0559961	0.0463231	2.27484	0.263906	0.763872	0.672533	0.753373	2.88431	2.78152	0.18177	3.62748	3.80925	0.627928
Binadhan-15	Kasalath	Control	R2	115	Mymensingh	2022	0.719759	6.1409	0.861663	0.724027	2.65987	0.319438	-0.24967	32.1507	1.87535	0.89806	-0.0242078	0.0643244	0.0537231	2.27517	0.239431	0.781635	0.687565	0.779824	3.00111	2.9415	0.11337	4.90999	5.02336	0.614022
Binadhan-15	Kasalath	Control	R3	115	Mymensingh	2022	0.696601	5.592	0.838341	0.706501	2.2021	0.261942	-0.196041	31.1754	1.91273	0.874122	-0.0380929	0.0479658	0.0671882	2.03609	0.251163	0.750752	0.689625	0.754508	3.12826	2.9086	0.414563	3.87397	4.28853	0.604973
Binadhan-15	Kasalath	Control	R4	115	Mymensingh	2022	0.710384	5.90728	0.836128	0.713194	2.39117	0.268409	-0.206152	31.065	1.91782	0.906446	-0.0173284	0.0567498	0.0492296	2.05281	0.240101	0.767308	0.694502	0.764457	3.10443	2.98168	0.235754	4.17937	4.41512	0.606003
Binadhan-16	Nipponbare	Control	R1	115	Mymensingh	2022	0.705103	5.78326	0.834936	0.711428	2.38872	0.282408	-0.217628	31.1303	1.89784	0.929758	0.00167151	0.0591334	0.0366919	1.9462	0.247703	0.761524	0.699838	0.760598	3.03608	2.92846	0.207905	4.1863	4.3942	0.602785
Binadhan-16	Nipponbare	Control	R2	115	Mymensingh	2022	0.674061	5.15921	0.869849	0.698354	2.57272	0.339696	-0.264997	32.134	1.749	0.943203	-0.0234465	0.0538718	0.0293158	2.03019	0.279754	0.750389	0.694339	0.740843	2.67176	2.61016	0.116257	3.68371	3.79997	0.597157
Binadhan-16	Nipponbare	Control	R3	115	Mymensingh	2022	0.711341	5.93598	0.820641	0.712212	2.42187	0.268201	-0.207526	30.4697	1.92572	0.927084	-0.00541069	0.0587488	0.0379221	1.94652	0.238502	0.769409	0.712772	0.76643	3.09532	2.99292	0.201938	4.53178	4.73372	0.600641
Binadhan-16	Nipponbare	Control	R4	115	Mymensingh	2022	0.707884	5.84662	0.840032	0.710346	2.23214	0.236491	-0.184633	31.2422	2.00919	0.91415	-0.0156952	0.0582622	0.0450257	1.85459	0.237756	0.759711	0.744091	0.757877	3.18835	3.07098	0.221306	3.84201	4.06332	0.608444
Binadhan-17	Kasalath	Control	R1	115	Mymensingh	2022	0.706213	5.81627	0.873498	0.720236	2.80653	0.371115	-0.294625	32.3087	1.79167	0.888411	-0.0306249	0.070934	0.0591607	2.3046	0.260316	0.775275	0.649438	0.772895	2.78305	2.75206	0.0598938	4.57622	4.63611	0.609785
Binadhan-17	Kasalath	Control	R2	115	Mymensingh	2022	0.692117	5.49605	0.881655	0.715359	2.61254	0.3438	-0.267039	32.472	1.80094	0.890798	-0.0481301	0.0603179	0.0577611	2.17152	0.263697	0.76183	0.675439	0.759174	2.81912	2.73173	0.16258	4.11559	4.27817	0.612177
Binadhan-17	Kasalath	Control	R3	115	Mymensingh	2022	0.706842	5.8227	0.86758	0.721641	2.85992	0.360602	-0.286664	32.1071	1.80033	0.921373	-0.0163715	0.0675862	0.040935	2.29266	0.251775	0.77985	0.659021	0.776694	2.80736	2.78725	0.0386886	4.61083	4.64952	0.609596
Binadhan-17	Kasalath	Control	R4	115	Mymensingh	2022	0.694197	5.54547	0.89615	0.722027	2.80843	0.388916	-0.306901	33.0072	1.76144	0.903774	-0.0357218	0.06218	0.0508562	2.28658	0.2663	0.772435	0.636188	0.766143	2.72553	2.6845	0.0767501	4.29799	4.37474	0.615524
BR11	Kasalath	Control	R1	115	Mymensingh	2022	0.721103	6.17206	0.813869	0.70992	2.25085	0.230238	-0.179881	30.355	1.97158	0.902982	-0.0203135	0.0672665	0.0509855	1.88482	0.227647	0.764471	0.744854	0.764786	3.24591	3.12761	0.230607	4.34877	4.57938	0.601618
BR11	Kasalath	Control	R2	115	Mymensingh	2022	0.704959	5.78578	0.817698	0.702647	2.3499	0.261863	-0.201852	30.3263	1.86968	0.875325	-0.0429607	0.0628349	0.0667152	1.99691	0.246507	0.759606	0.713817	0.75843	3.01941	2.90272	0.229165	4.23328	4.46244	0.59449
BR11	Kasalath	Control	R3	115	Mymensingh	2022	0.684705	5.34346	0.877533	0.706809	2.52478	0.321833	-0.250723	32.6569	1.80475	0.919952	-0.0313074	0.0592365	0.0417549	2.13819	0.265316	0.757139	0.674921	0.748002	2.80923	2.74427	0.121388	3.79415	3.91554	0.606613
BR11	Kasalath	Control	R4	115	Mymensingh	2022	0.684649	5.34583	0.849503	0.70512	2.7468	0.383226	-0.298178	31.3574	1.69582	0.872034	-0.00892206	0.066314	0.0685238	2.42574	0.278582	0.758832	0.633398	0.756082	2.65106	2.56648	0.166973	4.21867	4.38564	0.593212
BRRI dhan28	Nipponbare	Control	R1	115	Mymensingh	2022	0.678245	5.21618	0.785276	0.688886	2.49887	0.298811	-0.226364	29.4683	1.77521	0.915652	-0.0135999	0.0434613	0.0440318	2.06857	0.266116	0.75243	0.686417	0.744605	2.87082	2.70486	0.33785	4.6878	5.02565	0.574371
BRRI dhan28	Nipponbare	Control	R2	115	Mymensingh	2022	0.663762	4.94833	0.779787	0.679	2.28407	0.272824	-0.204615	29.2347	1.77633	0.881917	-0.0363747	0.0336352	0.0629554	2.05566	0.272589	0.736624	0.694928	0.730559	2.86492	2.67482	0.383951	4.20445	4.5884	0.569292
BRRI dhan28	Nipponbare	Control	R3	115	Mymensingh	2022	0.636994	4.51423	0.746078	0.64951	1.98286	0.212047	-0.167429	28.0745	1.81402	0.886807	-0.0446752	0.0266552	0.0603484	1.9135	0.287155	0.705024	0.695468	0.702302	2.86332	2.65819	0.414281	3.43334	3.84762	0.548642
BRRI dhan28	Nipponbare	Control	R4	115	Mymensingh	2022	0.689028	5.43193	0.78199	0.689827	2.23632	0.239272	-0.182222	29.5585	1.89202	0.919005	-0.0446289	0.0429989	0.0422512	1.94805	0.250444	0.748087	0.735027	0.743239	3.10824	2.91938	0.373358	4.4241	4.79746	0.580166
BRRI dhan29	Nipponbare	Control	R1	115	Mymensingh	2022	0.659994	4.88561	0.823641	0.685154	2.54876	0.353231	-0.26697	30.7282	1.66648	0.882949	-0.0357668	0.0465985	0.0623091	2.27397	0.29228	0.740322	0.652118	0.736159	2.64589	2.495	0.297914	4.21621	4.51412	0.577278
BRRI dhan29	Nipponbare	Control	R2	115	Mymensingh	2022	0.681678	5.29124	0.832541	0.698797	2.33267	0.277188	-0.209858	31.3846	1.85391	0.897351	-0.0399102	0.0421438	0.0546376	2.06034	0.258765	0.750124	0.71417	0.740794	3.01373	2.84067	0.327806	4.13591	4.46371	0.595788
BRRI dhan29	Nipponbare	Control	R3	115	Mymensingh	2022	0.638289	4.53135	0.863073	0.686651	2.67082	0.384663	-0.297224	31.9942	1.64861	0.887761	-0.0456362	0.0436115	0.0594883	2.32588	0.304797	0.739468	0.658079	0.722631	2.50735	2.42032	0.166284	3.68093	3.84722	0.584192
BRRI dhan29	Nipponbare	Control	R4	115	Mymensingh	2022	0.667862	5.02681	0.820997	0.686031	2.2329	0.270505	-0.205434	30.8836	1.81661	0.905282	-0.0282144	0.0403979	0.0497232	1.9208	0.269512	0.735888	0.710633	0.728271	2.9212	2.73775	0.348332	3.86953	4.21786	0.585537
BRRI hybrid dhan3	Nipponbare	Control	R1	115	Mymensingh	2022	0.683066	5.33631	0.772747	0.676769	2.10285	0.221979	-0.171672	29.2968	1.87848	0.867352	-0.0543926	0.0490679	0.0710384	1.93453	0.259592	0.72647	0.720101	0.733728	3.06152	2.87614	0.365904	4.22593	4.59183	0.571091
BRRI hybrid dhan3	Nipponbare	Control	R2	115	Mymensingh	2022	0.687035	5.41884	0.80936	0.689375	2.16195	0.259638	-0.190917	30.6646	1.85418	0.860206	-0.0333624	0.0427281	0.0756378	2.08457	0.2612	0.739043	0.675745	0.745729	3.08993	2.81526	0.52127	4.42138	4.94265	0.587409
BRRI hybrid dhan3	Nipponbare	Control	R3	115	Mymensingh	2022	0.703743	5.75514	0.783393	0.694137	2.18246	0.244906	-0.183549	29.7006	1.8895	0.899902	-0.0305985	0.0504896	0.0533781	1.94286	0.248739	0.746192	0.71435	0.756961	3.17617	2.94809	0.45196	4.87221	5.32417	0.583543
BRRI hybrid dhan3	Nipponbare	Control	R4	115	Mymensingh	2022	0.692087	5.5024	0.780398	0.686875	2.06046	0.232741	-0.174638	29.6117	1.89611	0.896488	-0.0146513	0.0480352	0.0546538	1.90514	0.252184	0.734421	0.711579	0.743103	3.15648	2.91051	0.483022	4.40508	4.8881	0.579687
Hutra	Kasalath	Control	R1	115	Mymensingh	2022	0.68515	5.3534	0.859552	0.701572	2.34317	0.304558	-0.230598	32.2682	1.80406	0.89895	-0.0493912	0.0464694	0.0532146	2.18611	0.261898	0.748219	0.668698	0.749044	2.91402	2.75358	0.296308	4.2247	4.521	0.602237
Hutra	Kasalath	Control	R2	115	Mymensingh	2022	0.65251	4.76065	0.882776	0.700172	2.90298	0.477452	-0.371783	32.6963	1.59528	0.848314	-0.0352376	0.0511036	0.0821437	2.63162	0.312141	0.7499	0.594848	0.74682	2.43884	2.33322	0.203074	4.32424	4.52732	0.591945
Hutra	Kasalath	Control	R3	115	Mymensingh	2022	0.703668	5.7494	0.808768	0.701085	2.28418	0.252912	-0.191206	30.4495	1.89549	0.891452	-0.0221982	0.0527811	0.0575332	2.00535	0.242481	0.756011	0.70451	0.759972	3.1425	2.94974	0.373742	4.77494	5.14868	0.59349
Hutra	Kasalath	Control	R4	115	Mymensingh	2022	0.70069	5.68392	0.835013	0.706904	2.39779	0.285825	-0.219382	31.3317	1.87252	0.879724	-0.0480285	0.0531331	0.0640831	2.12865	0.248563	0.758148	0.674752	0.760872	3.01682	2.88653	0.248995	4.68269	4.93168	0.600095
Kasalath	Kasalath	Control	R1	115	Mymensingh	2022	0.663494	4.94789	0.810263	0.676335	2.26774	0.340643	-0.24734	30.787	1.67057	0.816708	-0.0420697	0.0495847	0.100923	2.29954	0.30062	0.714576	0.598884	0.736491	2.73182	2.47178	0.504036	4.31561	4.81964	0.571597
Kasalath	Kasalath	Control	R2	115	Mymensingh	2022	0.671694	5.09482	0.852563	0.693591	2.40067	0.356313	-0.263566	32.1662	1.71489	0.812234	-0.0182959	0.0522468	0.103612	2.30942	0.287184	0.732729	0.623438	0.745205	2.76683	2.55411	0.39798	4.22856	4.62654	0.591866
Kasalath	Kasalath	Control	R3	115	Mymensingh	2022	0.659249	4.87073	0.898224	0.691989	2.28931	0.371127	-0.271166	34.0134	1.70186	0.821691	-0.0402371	0.0461283	0.097902	2.30105	0.298637	0.719615	0.618461	0.731114	2.73478	2.49211	0.425129	3.64109	4.06622	0.602793
Kasalath	Kasalath	Control	R4	115	Mymensingh	2022	0.664526	4.96171	0.855215	0.682702	2.05403	0.281517	-0.208527	32.4455	1.79946	0.84409	-0.0695685	0.0419191	0.0847473	2.10871	0.282405	0.715713	0.652903	0.727834	2.92683	2.66318	0.470012	3.51939	3.9894	0.593926
Binadhan-12	Nipponbare	EDU	R1	125	Mymensingh	2022	0.672408	5.11783	0.788524	0.679629	2.27005	0.284319	-0.209448	29.6689	1.72685	0.870277	-0.0574151	0.0572156	0.0694017	2.23084	0.273617	0.73901	0.679891	0.736875	2.90336	2.65121	0.500534	4.33203	4.83256	0.572601
Binadhan-12	Nipponbare	EDU	R2	125	Mymensingh	2022	0.645273	4.64975	0.822853	0.672668	2.32094	0.33842	-0.244147	31.0658	1.64033	0.845193	-0.0726753	0.0516672	0.0839604	2.40706	0.302702	0.722406	0.628541	0.723619	2.70055	2.43001	0.513874	3.97644	4.49031	0.573369
Binadhan-12	Nipponbare	EDU	R3	125	Mymensingh	2022	0.662561	4.96451	0.718614	0.647538	1.95524	0.215865	-0.163198	27.8902	1.7724	0.864198	-0.0417132	0.0382801	0.0735807	1.98821	0.278219	0.705262	0.724627	0.712164	3.00253	2.70064	0.611867	4.30982	4.92169	0.541232
Binadhan-12	Nipponbare	EDU	R4	125	Mymensingh	2022	0.641775	4.67574	0.810959	0.666154	2.18262	0.34323	-0.23469	31.4468	1.63794	0.829803	-0.0528123	0.0119678	0.0932688	2.38474	0.309109	0.709776	0.621162	0.716985	2.84627	2.43532	0.759728	3.93138	4.69111	0.569509
Binadhan-15	Kasalath	EDU	R1	125	Mymensingh	2022	0.683534	5.32111	0.885507	0.716824	2.63412	0.350877	-0.268781	31.8068	1.74726	0.873627	-0.0312505	0.0754844	0.0676278	2.4174	0.267097	0.765944	0.651639	0.759283	2.76314	2.64623	0.224735	4.87436	5.09909	0.614268
Binadhan-15	Kasalath	EDU	R2	125	Mymensingh	2022	0.669779	5.05658	0.864653	0.703038	2.60184	0.348275	-0.26941	30.9628	1.70492	0.9249	-0.0625554	0.0730611	0.0390217	2.24633	0.282348	0.758967	0.666292	0.743603	2.6335	2.54183	0.172975	4.54219	4.71517	0.599034
Binadhan-15	Kasalath	EDU	R3	125	Mymensingh	2022	0.66146	4.90985	0.854311	0.6908	2.32126	0.317257	-0.23438	30.5425	1.70044	0.852551	-0.0361459	0.0570135	0.0796444	2.28319	0.292275	0.742847	0.655844	0.734721	2.69968	2.48745	0.411105	4.24088	4.65199	0.594205
Binadhan-15	Kasalath	EDU	R4	125	Mymensingh	2022	0.648625	4.69501	0.822123	0.675034	2.21623	0.274807	-0.206333	29.5606	1.71614	0.853021	-0.0276173	0.040679	0.0795954	2.2137	0.295957	0.728287	0.659735	0.724374	2.70847	2.5069	0.395686	4.32175	4.71744	0.579052
Binadhan-16	Nipponbare	EDU	R1	125	Mymensingh	2022	0.653974	4.78214	0.852728	0.684655	2.27869	0.337426	-0.242476	30.6606	1.63571	0.843987	-0.0260514	0.0393287	0.0849127	2.26889	0.306257	0.730385	0.662557	0.726894	2.66775	2.3908	0.532894	4.09232	4.62521	0.589893
Binadhan-16	Nipponbare	EDU	R2	125	Mymensingh	2022	0.64176	4.61261	0.853964	0.685979	2.74728	0.452001	-0.338484	30.5858	1.51847	0.848062	-0.00881436	0.0428881	0.0823097	2.55317	0.335142	0.7399	0.573638	0.736267	2.38062	2.19592	0.372733	4.73236	5.10509	0.579371
Binadhan-16	Nipponbare	EDU	R3	125	Mymensingh	2022	0.622811	4.32084	0.783451	0.650083	2.31969	0.357579	-0.257921	28.3746	1.52228	0.845522	-0.0197883	0.0213311	0.0837845	2.29543	0.340276	0.706136	0.606756	0.71123	2.46179	2.16151	0.618142	4.24092	4.85907	0.549027
Binadhan-16	Nipponbare	EDU	R4	125	Mymensingh	2022	0.618481	4.26289	0.805596	0.658056	2.22072	0.387426	-0.259655	29.3745	1.50236	0.79788	-0.00858102	0.00463577	0.112422	2.45372	0.353512	0.702706	0.587269	0.709286	2.55162	2.1154	0.866871	4.0735	4.94038	0.560901
Binadhan-17	Kasalath	EDU	R1	125	Mymensingh	2022	0.712719	5.96819	0.80823	0.702273	2.29174	0.255449	-0.192746	29.8106	1.84903	0.902821	-0.0320009	0.0512428	0.0513289	2.07938	0.24567	0.762908	0.690679	0.767832	3.08781	2.90058	0.370784	5.38841	5.7592	0.593857
Binadhan-17	Kasalath	EDU	R2	125	Mymensingh	2022	0.719049	6.11899	0.791652	0.700782	2.34835	0.257879	-0.193603	29.2163	1.83614	0.941249	-0.0260193	0.0553959	0.0303151	2.01247	0.244425	0.765236	0.719338	0.766888	3.08839	2.88342	0.414919	5.22076	5.63568	0.588281
Binadhan-17	Kasalath	EDU	R3	125	Mymensingh	2022	0.709254	5.88563	0.788686	0.695969	2.21528	0.249287	-0.182782	29.2785	1.84418	0.896915	-0.0414612	0.0401732	0.0543964	2.04467	0.251061	0.754992	0.678804	0.758329	3.14475	2.86121	0.566384	5.18471	5.7511	0.586841
Binadhan-17	Kasalath	EDU	R4	125	Mymensingh	2022	0.708106	5.87695	0.766737	0.69483	2.28701	0.289999	-0.206617	28.4375	1.77036	0.892438	-0.0241295	0.038437	0.0570072	2.19004	0.260747	0.759698	0.65167	0.766686	3.10049	2.75112	0.726576	5.78942	6.51599	0.578114
BR11	Kasalath	EDU	R1	125	Mymensingh	2022	0.688449	5.42205	0.780142	0.680971	2.2465	0.25575	-0.193787	28.7303	1.77076	0.920636	-0.0299515	0.0494644	0.0414436	2.06252	0.268357	0.74112	0.685779	0.741123	2.87987	2.70479	0.358238	4.77402	5.13225	0.57207
BR11	Kasalath	EDU	R2	125	Mymensingh	2022	0.699861	5.6639	0.824541	0.696276	2.35111	0.270502	-0.207906	30.2274	1.78371	0.889958	-0.0479875	0.0496412	0.0583184	2.10952	0.262408	0.752033	0.697494	0.753062	2.89604	2.77175	0.243981	4.82508	5.06906	0.591627
BR11	Kasalath	EDU	R3	125	Mymensingh	2022	0.704054	5.75801	0.778206	0.687676	2.34179	0.266268	-0.197139	28.6593	1.761	0.886152	-0.0263528	0.0479894	0.0603771	2.00276	0.261325	0.749174	0.711781	0.753401	2.95412	2.71978	0.482252	5.29592	5.77818	0.576088
BR11	Kasalath	EDU	R4	125	Mymensingh	2022	0.697022	5.6056	0.768196	0.680232	2.26733	0.255341	-0.191511	28.3088	1.77237	0.883117	-0.0177124	0.0453009	0.0620698	1.99191	0.264674	0.743684	0.700728	0.746733	2.91674	2.71318	0.421375	5.04818	5.46956	0.569159
BRRI dhan28	Nipponbare	EDU	R1	125	Mymensingh	2022	0.619204	4.40036	0.799544	0.646539	2.12972	0.334188	-0.232726	29.3085	1.54049	0.836931	-0.0246156	0.0164174	0.0890409	2.2785	0.347105	0.69254	0.612268	0.701933	2.56914	2.2197	0.685736	3.90576	4.5915	0.553408
BRRI dhan28	Nipponbare	EDU	R2	125	Mymensingh	2022	0.65137	4.74059	0.828234	0.673231	2.21109	0.380552	-0.252225	30.6389	1.55924	0.836935	-0.052819	0.0177313	0.0889875	2.48283	0.328072	0.716787	0.599142	0.727685	2.74107	2.25046	0.933148	4.04888	4.98203	0.578594
BRRI dhan28	Nipponbare	EDU	R3	125	Mymensingh	2022	0.611549	4.1501	0.765662	0.635676	2.02944	0.317907	-0.213921	28.1749	1.50471	0.838489	-0.0256583	0.00055746	0.0879022	2.26681	0.349456	0.683568	0.630403	0.693109	2.5715	2.14559	0.853611	3.74257	4.59618	0.541481
BRRI dhan28	Nipponbare	EDU	R4	125	Mymensingh	2022	0.592372	3.90821	0.789072	0.641145	2.03651	0.408292	-0.251346	29.4092	1.43874	0.770067	-0.0499983	-0.0145919	0.130018	2.66898	0.381448	0.680006	0.549532	0.696596	2.60573	1.9933	1.17921	3.31895	4.49816	0.550386
BRRI dhan29	Nipponbare	EDU	R1	125	Mymensingh	2022	0.652149	4.74959	0.877236	0.68702	2.4907	0.382541	-0.282898	32.4074	1.61624	0.86447	-0.0599728	0.0395428	0.0727136	2.46082	0.308235	0.730571	0.657713	0.726621	2.58303	2.38284	0.371475	3.62085	3.99232	0.591783
BRRI dhan29	Nipponbare	EDU	R2	125	Mymensingh	2022	0.666514	4.99843	0.860113	0.69079	2.346	0.339098	-0.246516	32.1893	1.68428	0.897191	-0.0653879	0.0398731	0.0544406	2.27326	0.290337	0.739158	0.693807	0.730702	2.79538	2.53432	0.48112	3.77754	4.25866	0.594895
BRRI dhan29	Nipponbare	EDU	R3	125	Mymensingh	2022	0.649686	4.71216	0.845825	0.681835	2.38226	0.360669	-0.258059	31.7089	1.61233	0.855115	-0.0447999	0.0397013	0.0781038	2.34243	0.305665	0.728879	0.659681	0.725601	2.7147	2.4153	0.55919	3.62934	4.18853	0.584488
BRRI dhan29	Nipponbare	EDU	R4	125	Mymensingh	2022	0.656209	4.84151	0.81234	0.679359	2.34309	0.324328	-0.235651	30.6644	1.67191	0.911223	-0.0549365	0.0520272	0.0464523	2.16213	0.291177	0.731984	0.683654	0.725378	2.78411	2.52359	0.503104	3.83443	4.33753	0.575657
BRRI hybrid dhan3	Nipponbare	EDU	R1	125	Mymensingh	2022	0.692871	5.51205	0.823729	0.696951	2.46436	0.282277	-0.216855	29.7433	1.77703	0.947105	-0.0402793	0.0469577	0.0271889	2.06301	0.263544	0.756377	0.691824	0.749494	2.81402	2.70141	0.227371	4.8496	5.07697	0.590412
BRRI hybrid dhan3	Nipponbare	EDU	R2	125	Mymensingh	2022	0.691717	5.48755	0.842902	0.698275	2.31305	0.256797	-0.200288	30.6186	1.83726	0.954206	-0.041953	0.0447959	0.0237375	1.98416	0.254635	0.755663	0.719275	0.743672	2.9104	2.8048	0.203001	4.46191	4.66491	0.599073
BRRI hybrid dhan3	Nipponbare	EDU	R3	125	Mymensingh	2022	0.679493	5.24024	0.835224	0.694248	2.38471	0.289859	-0.218223	30.261	1.75574	0.927735	-0.0349246	0.0402969	0.0375369	2.09181	0.268917	0.751283	0.678913	0.749579	2.818	2.64252	0.34344	4.62027	4.96371	0.592636
BRRI hybrid dhan3	Nipponbare	EDU	R4	125	Mymensingh	2022	0.686071	5.39427	0.820296	0.695045	2.28397	0.251312	-0.19317	30.0481	1.84133	0.911488	-0.0462429	0.0492971	0.0470023	1.95488	0.254449	0.750754	0.71544	0.75066	2.9683	2.829	0.270612	4.77593	5.04654	0.592156
Hutra	Kasalath	EDU	R1	125	Mymensingh	2022	0.669121	5.07922	0.860368	0.693837	2.34808	0.273125	-0.216064	31.5911	1.81641	0.887939	-0.0517467	0.0594967	0.0599454	2.1251	0.264126	0.744801	0.675836	0.740471	2.82833	2.74695	0.150872	4.37988	4.53076	0.599031
Hutra	Kasalath	EDU	R2	125	Mymensingh	2022	0.691733	5.51	0.865633	0.708353	2.43098	0.274708	-0.216391	31.4315	1.84857	0.89277	-0.0618631	0.050817	0.0569585	2.0159	0.250295	0.762122	0.698967	0.754961	2.89312	2.84767	0.0866825	4.84015	4.92684	0.608723
Hutra	Kasalath	EDU	R3	125	Mymensingh	2022	0.691033	5.48043	0.8708	0.706105	2.33084	0.253457	-0.202556	31.6413	1.89009	0.914546	-0.0597387	0.0488488	0.0447775	2.00082	0.249076	0.755885	0.721182	0.749128	2.93515	2.89472	0.0775818	4.53111	4.60869	0.610804
Hutra	Kasalath	EDU	R4	125	Mymensingh	2022	0.688133	5.4136	0.854818	0.698758	2.32032	0.272987	-0.207578	30.7972	1.78808	0.884437	-0.0662816	0.0331224	0.0614806	2.15846	0.263816	0.748632	0.711131	0.744612	2.87653	2.71415	0.312237	4.30026	4.6125	0.602453
Kasalath	Kasalath	EDU	R1	125	Mymensingh	2022	0.645323	4.64441	0.862018	0.685624	2.51405	0.334811	-0.257822	31.4751	1.68018	0.935624	-0.04556	0.0544331	0.0332655	2.23812	0.294105	0.739491	0.671851	0.728555	2.575	2.48147	0.17846	4.19793	4.37639	0.587879
Kasalath	Kasalath	EDU	R2	125	Mymensingh	2022	0.618451	4.2439	0.862388	0.669631	2.37693	0.325397	-0.252365	31.5503	1.65085	0.917101	-0.0312971	0.0494052	0.0432445	2.18503	0.30991	0.717968	0.655167	0.706849	2.47919	2.39338	0.159475	3.78019	3.93966	0.578012
Kasalath	Kasalath	EDU	R3	125	Mymensingh	2022	0.670435	5.0692	0.813167	0.686074	2.3163	0.266384	-0.205519	30.1094	1.79671	0.899216	-0.0280031	0.0634889	0.0530665	2.11206	0.267659	0.744651	0.682274	0.737546	2.8452	2.72401	0.237814	4.60877	4.84658	0.582193
Kasalath	Kasalath	EDU	R4	125	Mymensingh	2022	0.633599	4.5302	0.803254	0.664348	2.32005	0.28899	-0.22091	29.6957	1.69529	0.896678	-0.00865923	0.0572318	0.0547656	2.13321	0.298037	0.723781	0.671721	0.715161	2.62797	2.48941	0.273061	4.19956	4.47262	0.563975
Binadhan-12	Nipponbare	Control	R1	125	Mymensingh	2022	0.677974	5.21856	0.824098	0.694346	2.37507	0.31129	-0.23046	31.1048	1.74611	0.882676	-0.00648081	0.0578947	0.062318	2.15225	0.269249	0.749965	0.6601	0.74719	2.95129	2.70309	0.47461	4.2883	4.76292	0.589484
Binadhan-12	Nipponbare	Control	R2	125	Mymensingh	2022	0.674403	5.14565	0.794767	0.682176	2.3596	0.313581	-0.231337	30.3268	1.70184	0.906091	-0.0663152	0.055752	0.049315	2.29325	0.281964	0.742142	0.687413	0.738341	2.84393	2.61668	0.447012	4.64273	5.08974	0.57251
Binadhan-12	Nipponbare	Control	R3	125	Mymensingh	2022	0.670967	5.08912	0.75103	0.664913	2.10404	0.259887	-0.184981	29.1489	1.74255	0.855829	-0.0383588	0.0349409	0.0778074	2.13652	0.279828	0.722237	0.706874	0.724995	3.028	2.65908	0.729522	4.5826	5.31212	0.557688
Binadhan-12	Nipponbare	Control	R4	125	Mymensingh	2022	0.652802	4.92934	0.791099	0.671725	2.19793	0.360906	-0.240946	30.5236	1.67181	0.80288	-0.0493919	0.00836972	0.1101	2.51009	0.306753	0.720983	0.629063	0.725282	2.97637	2.52865	0.844199	4.51303	5.35722	0.568678
Binadhan-15	Kasalath	Control	R1	125	Mymensingh	2022	0.64823	4.68743	0.852589	0.687267	2.42767	0.315632	-0.242614	30.3451	1.68351	0.908723	-0.0444221	0.0595486	0.0478321	2.24056	0.296271	0.738235	0.686473	0.723732	2.58119	2.47913	0.201307	4.12469	4.32599	0.588533
Binadhan-15	Kasalath	Control	R2	125	Mymensingh	2022	0.664466	4.96305	0.837993	0.692979	2.62423	0.340914	-0.264544	29.9165	1.67332	0.903802	-0.0469248	0.0673103	0.0506822	2.39396	0.285426	0.756308	0.640068	0.745028	2.55083	2.48251	0.139247	4.95396	5.09321	0.585033
Binadhan-15	Kasalath	Control	R3	125	Mymensingh	2022	0.631047	4.42235	0.851061	0.679365	2.45073	0.368632	-0.267832	30.341	1.58295	0.864728	-0.0520106	0.0365388	0.072543	2.5115	0.32504	0.731535	0.621823	0.72168	2.51262	2.27299	0.470627	4.18642	4.65704	0.582344
Binadhan-15	Kasalath	Control	R4	125	Mymensingh	2022	0.629517	4.40347	0.832872	0.67312	2.49871	0.378588	-0.276883	29.7707	1.55122	0.865625	-0.027478	0.0411275	0.0720297	2.44019	0.332267	0.727189	0.624088	0.722855	2.45277	2.22639	0.456063	4.29027	4.74633	0.572054
Binadhan-16	Nipponbare	Control	R1	125	Mymensingh	2022	0.60226	4.03512	0.829142	0.650516	2.22466	0.348063	-0.247006	29.8752	1.53469	0.825872	-0.0218778	0.0225255	0.0953698	2.42017	0.352611	0.695804	0.598463	0.695619	2.43583	2.14888	0.558798	3.64642	4.20522	0.561508
Binadhan-16	Nipponbare	Control	R2	125	Mymensingh	2022	0.619564	4.27809	0.863152	0.678142	2.71915	0.486167	-0.36057	30.8781	1.46982	0.820858	-0.0233611	0.0346087	0.0984207	2.67642	0.353066	0.725494	0.559837	0.723482	2.28255	2.07066	0.422134	4.33644	4.75857	0.575176
Binadhan-16	Nipponbare	Control	R3	125	Mymensingh	2022	0.603475	4.04395	0.817483	0.650278	2.16832	0.400132	-0.264577	29.8	1.46654	0.82094	-0.0288241	-0.000116586	0.0985859	2.45849	0.368587	0.692545	0.581061	0.701599	2.49254	2.04195	0.872493	3.7289	4.60139	0.559337
Binadhan-16	Nipponbare	Control	R4	125	Mymensingh	2022	0.600652	4.03422	0.792442	0.653625	2.27601	0.44228	-0.283549	28.8695	1.43144	0.778363	-0.0132408	-0.0109504	0.124796	2.70543	0.378336	0.703672	0.523129	0.714076	2.52044	1.97864	1.09467	4.06198	5.15664	0.554281
Binadhan-17	Kasalath	Control	R1	125	Mymensingh	2022	0.700266	5.67349	0.830681	0.69973	2.36382	0.29096	-0.218221	30.3047	1.76462	0.868695	-0.0451956	0.0469068	0.0703042	2.16448	0.263232	0.756241	0.664707	0.758981	2.89977	2.70889	0.376409	4.9581	5.33451	0.595192
Binadhan-17	Kasalath	Control	R2	125	Mymensingh	2022	0.709306	5.88062	0.798377	0.697434	2.50646	0.29334	-0.22115	29.518	1.76738	0.903167	-0.0293954	0.054926	0.0508931	2.12792	0.260321	0.763418	0.677028	0.765496	2.90574	2.73994	0.337399	5.48194	5.81934	0.583824
Binadhan-17	Kasalath	Control	R3	125	Mymensingh	2022	0.700241	5.67723	0.783877	0.695015	2.47267	0.332796	-0.23824	28.9879	1.67309	0.907097	-0.0422498	0.039637	0.049641	2.25244	0.275394	0.759502	0.642129	0.763836	2.90917	2.58215	0.675344	5.64251	6.31785	0.578701
Binadhan-17	Kasalath	Control	R4	125	Mymensingh	2022	0.701179	5.7387	0.792216	0.695754	2.33963	0.304904	-0.219118	29.2329	1.74712	0.899893	-0.0240518	0.035176	0.0527766	2.14266	0.266875	0.754062	0.668726	0.75886	3.01555	2.70079	0.637024	5.2387	5.87572	0.58408
BR11	Kasalath	Control	R1	125	Mymensingh	2022	0.702807	5.74026	0.80915	0.696255	2.38441	0.270657	-0.207857	29.6374	1.80526	0.885903	-0.0384519	0.0496828	0.0612868	2.04549	0.253761	0.754207	0.695952	0.755887	2.95128	2.80385	0.296663	4.81193	5.10859	0.588116
BR11	Kasalath	Control	R2	125	Mymensingh	2022	0.686319	5.37842	0.807158	0.689339	2.52458	0.314027	-0.241433	29.4215	1.69836	0.904639	-0.0529199	0.0514828	0.0500797	2.14132	0.278573	0.752297	0.684459	0.748721	2.68975	2.58611	0.215242	4.89862	5.11386	0.577621
BR11	Kasalath	Control	R3	125	Mymensingh	2022	0.675586	5.19031	0.768103	0.669814	2.1581	0.252652	-0.18697	28.1566	1.73526	0.855229	-0.0537911	0.0352626	0.078063	2.06942	0.282988	0.72921	0.67853	0.737014	2.84945	2.60066	0.512511	4.6859	5.19841	0.563863
BR11	Kasalath	Control	R4	125	Mymensingh	2022	0.669104	5.04991	0.774262	0.666043	2.15141	0.254707	-0.189144	28.4273	1.72659	0.907389	-0.0268705	0.0343072	0.0485719	2.03425	0.284193	0.724446	0.703085	0.724932	2.8018	2.55766	0.49676	4.35936	4.85612	0.562968
BRRI dhan28	Nipponbare	Control	R1	125	Mymensingh	2022	0.571075	3.67106	0.839389	0.641564	2.31785	0.469403	-0.311376	30.3145	1.37829	0.793805	-0.0644215	-0.0148534	0.115404	2.83547	0.404378	0.68296	0.533419	0.686188	2.28365	1.87257	0.790382	3.67752	4.4679	0.55392
BRRI dhan28	Nipponbare	Control	R2	125	Mymensingh	2022	0.650639	4.72488	0.795072	0.665915	2.12738	0.336156	-0.222904	29.443	1.56292	0.854727	-0.066375	0.0120537	0.0783568	2.23234	0.321789	0.715196	0.636527	0.72388	2.78841	2.29811	0.959917	4.26771	5.22762	0.567946
BRRI dhan28	Nipponbare	Control	R3	125	Mymensingh	2022	0.506173	3.10343	0.756221	0.594634	2.07014	0.48505	-0.289857	27.8666	1.27355	0.733613	-0.0492267	-0.040844	0.154033	2.94873	0.479319	0.63296	0.489232	0.650029	2.25685	1.65475	1.1978	3.13817	4.33597	0.509784
BRRI dhan28	Nipponbare	Control	R4	125	Mymensingh	2022	0.556585	3.51274	0.814238	0.625192	2.0484	0.420415	-0.265731	29.9978	1.39863	0.77507	-0.0751835	-0.0209511	0.126717	2.75356	0.411775	0.659891	0.52928	0.670858	2.41933	1.88944	0.986184	2.90875	3.89494	0.545334
BRRI dhan29	Nipponbare	Control	R1	125	Mymensingh	2022	0.640579	4.57429	0.840572	0.667562	2.17537	0.311531	-0.225511	31.1931	1.65484	0.867144	-0.0612907	0.035176	0.0712091	2.20525	0.3112	0.711037	0.673266	0.710365	2.68823	2.40972	0.518238	3.26212	3.78036	0.577992
BRRI dhan29	Nipponbare	Control	R2	125	Mymensingh	2022	0.662815	4.93573	0.84227	0.688344	2.47894	0.365797	-0.268168	31.4778	1.63421	0.921719	-0.0730281	0.0462566	0.0407399	2.37859	0.2961	0.740319	0.65857	0.732927	2.69688	2.4617	0.44975	3.78321	4.23295	0.585443
BRRI dhan29	Nipponbare	Control	R3	125	Mymensingh	2022	0.632446	4.44296	0.846089	0.676977	2.4809	0.406782	-0.292173	31.5602	1.55636	0.872182	-0.0625618	0.041145	0.0684235	2.45302	0.322387	0.728403	0.6437	0.716408	2.55672	2.27648	0.533455	3.58451	4.11797	0.57732
BRRI dhan29	Nipponbare	Control	R4	125	Mymensingh	2022	0.583417	3.81747	0.826654	0.64779	2.25769	0.414624	-0.28539	31.0301	1.5006	0.821243	-0.082068	0.0215642	0.0982261	2.60819	0.365892	0.69171	0.601284	0.682205	2.49409	2.11074	0.718254	2.96782	3.68608	0.557517
BRRI hybrid dhan3	Nipponbare	Control	R1	125	Mymensingh	2022	0.691384	5.48282	0.859672	0.704647	2.32197	0.275735	-0.210461	31.1333	1.82316	0.918806	-0.0688374	0.0394264	0.0425185	2.12385	0.258244	0.754709	0.69615	0.749914	2.92347	2.77406	0.283708	4.48693	4.77064	0.606953
BRRI hybrid dhan3	Nipponbare	Control	R2	125	Mymensingh	2022	0.682219	5.29396	0.837514	0.694422	2.40421	0.300138	-0.222716	30.2375	1.73615	0.939314	-0.065432	0.0366904	0.0313812	2.12606	0.276529	0.749376	0.707666	0.745111	2.8041	2.5951	0.409666	4.61522	5.02489	0.59328
BRRI hybrid dhan3	Nipponbare	Control	R3	125	Mymensingh	2022	0.666186	5.01626	0.834559	0.689528	2.3845	0.30904	-0.230765	30.2704	1.71676	0.896622	-0.0127708	0.0381061	0.0545239	2.16694	0.282291	0.742813	0.682711	0.737089	2.74507	2.55813	0.366765	4.467	4.83377	0.587912
BRRI hybrid dhan3	Nipponbare	Control	R4	125	Mymensingh	2022	0.65228	4.75261	0.792234	0.67149	2.20692	0.262091	-0.197725	29.0362	1.74929	0.856105	-0.0387157	0.0390666	0.0775662	2.06104	0.286454	0.725374	0.674203	0.724268	2.77733	2.57963	0.395818	4.36097	4.75678	0.56947
Hutra	Kasalath	Control	R1	125	Mymensingh	2022	0.656615	4.83104	0.886567	0.702183	2.76699	0.38469	-0.297605	32.422	1.6721	0.916434	-0.0605719	0.0464243	0.0437325	2.3058	0.286605	0.757633	0.626551	0.746144	2.58979	2.49662	0.165366	4.92711	5.09248	0.600911
Hutra	Kasalath	Control	R2	125	Mymensingh	2022	0.677153	5.2101	0.883831	0.70671	2.45687	0.294549	-0.234024	32.1531	1.83998	0.889354	-0.0543757	0.0506521	0.0587156	2.08499	0.257951	0.755399	0.690362	0.747461	2.8118	2.78139	0.0565484	4.46629	4.52284	0.610281
Hutra	Kasalath	Control	R3	125	Mymensingh	2022	0.651016	4.83253	0.831173	0.676478	2.36549	0.297682	-0.227153	30.032	1.69431	0.881444	-0.0483287	0.029104	0.0638991	2.15834	0.294035	0.730653	0.673133	0.725606	2.63752	2.50314	0.256366	4.44469	4.70105	0.579002
Hutra	Kasalath	Control	R4	125	Mymensingh	2022	0.668479	5.03459	0.858021	0.691396	2.3039	0.29511	-0.221678	30.9293	1.74561	0.89929	-0.0517528	0.0272631	0.0530251	2.1357	0.27943	0.739943	0.687865	0.734849	2.78014	2.58575	0.3692	4.21341	4.58261	0.597411
Kasalath	Kasalath	Control	R1	125	Mymensingh	2022	0.648151	4.69584	0.878606	0.688935	2.35161	0.315185	-0.240823	32.3415	1.74358	0.873	-0.0515185	0.0535962	0.0678774	2.14249	0.286887	0.734728	0.672467	0.727625	2.69645	2.57033	0.231754	3.94629	4.17805	0.597467
Kasalath	Kasalath	Control	R2	125	Mymensingh	2022	0.633612	4.49193	0.839067	0.671017	2.38421	0.302064	-0.237284	30.7475	1.69105	0.882981	-0.0502404	0.0555741	0.0626097	2.16551	0.297672	0.724487	0.667178	0.714153	2.56546	2.48018	0.163127	3.87413	4.03726	0.575408
Kasalath	Kasalath	Control	R3	125	Mymensingh	2022	0.671118	5.0813	0.832433	0.691437	2.38976	0.291648	-0.223274	30.7859	1.77456	0.926244	-0.0110312	0.064429	0.0385349	2.00855	0.267074	0.748436	0.685868	0.740798	2.8144	2.68276	0.253916	4.64949	4.90341	0.588746
Kasalath	Kasalath	Control	R4	125	Mymensingh	2022	0.685442	5.43223	0.852266	0.705	2.35307	0.288506	-0.218521	31.7772	1.84168	0.926774	-0.0510425	0.073353	0.0382763	2.08115	0.255743	0.75652	0.702341	0.74993	3.00829	2.83665	0.317247	4.54515	4.86239	0.604198
Binadhan-12	Nipponbare	EDU	R1	100	Mymensingh	2022	0.654923	4.79677	0.975414	0.723157	3.09395	0.518606	-0.41189	35.9635	1.62207	0.902058	-0.0496093	0.0483725	0.0517081	2.60431	0.300995	0.766532	0.590352	0.745151	2.47081	2.41277	0.102211	3.86789	3.9701	0.627567
Binadhan-12	Nipponbare	EDU	R2	100	Mymensingh	2022	0.688963	5.43145	0.883537	0.710906	2.43722	0.310319	-0.23637	32.9785	1.83671	0.906363	-0.0385023	0.0528215	0.0493462	2.19041	0.260989	0.757702	0.688446	0.751262	2.95026	2.80311	0.267151	3.95968	4.22683	0.61419
Binadhan-12	Nipponbare	EDU	R3	100	Mymensingh	2022	0.708375	5.85827	0.853669	0.716483	2.57307	0.313931	-0.242144	31.9481	1.83734	0.941956	-0.0047926	0.0615976	0.0298969	2.13686	0.246541	0.771443	0.70515	0.768003	2.98188	2.88221	0.189155	4.66232	4.85148	0.608148
Binadhan-12	Nipponbare	EDU	R4	100	Mymensingh	2022	0.707041	5.82829	0.869911	0.725101	2.83384	0.362278	-0.284992	32.3688	1.80847	0.933564	-0.0253224	0.0660509	0.0343705	2.21942	0.249831	0.782351	0.675538	0.772942	2.87644	2.82235	0.103515	4.85263	4.95615	0.613232
Binadhan-15	Kasalath	EDU	R1	100	Mymensingh	2022	0.717678	6.08421	0.872202	0.726573	2.66409	0.326381	-0.254264	32.4179	1.87842	0.896264	-0.0135091	0.0667622	0.0547929	2.213	0.241911	0.781369	0.684334	0.778326	3.01368	2.93109	0.155689	4.60491	4.76059	0.618697
Binadhan-15	Kasalath	EDU	R2	100	Mymensingh	2022	0.710029	5.89986	0.839145	0.710868	2.21558	0.250052	-0.189443	31.2908	1.94909	0.897481	-0.00519146	0.0573522	0.0543142	1.94528	0.240802	0.761754	0.717118	0.763808	3.21973	3.01403	0.386709	4.05978	4.44649	0.608994
Binadhan-15	Kasalath	EDU	R3	100	Mymensingh	2022	0.733329	6.50013	0.83315	0.726055	2.52374	0.274005	-0.212496	30.9788	1.98022	0.927644	-0.00928045	0.0678244	0.0376947	2.06072	0.223129	0.784422	0.719834	0.783976	3.21183	3.12314	0.173496	4.99958	5.17307	0.61236
Binadhan-15	Kasalath	EDU	R4	100	Mymensingh	2022	0.730279	6.41925	0.819375	0.718916	2.29417	0.236525	-0.182586	30.5663	2.0169	0.933073	0.00517393	0.0694866	0.034926	1.85436	0.222137	0.773008	0.763143	0.769064	3.32308	3.19965	0.237638	4.4861	4.72373	0.608267
Binadhan-16	Nipponbare	EDU	R1	100	Mymensingh	2022	0.730295	6.42004	0.833776	0.7207	2.21828	0.221907	-0.171952	31.0892	2.06724	0.938167	-0.00335881	0.0604778	0.0319961	1.88355	0.223786	0.772984	0.73335	0.772514	3.4102	3.26247	0.278038	4.36751	4.64555	0.615453
Binadhan-16	Nipponbare	EDU	R2	100	Mymensingh	2022	0.721611	6.18768	0.868421	0.723577	2.46648	0.274576	-0.214138	32.1931	1.95236	0.925358	-0.0269188	0.0647381	0.0387849	1.88806	0.233917	0.775348	0.730071	0.77271	3.13169	3.05406	0.146857	4.36484	4.51169	0.620246
Binadhan-16	Nipponbare	EDU	R3	100	Mymensingh	2022	0.722608	6.21053	0.881602	0.725276	2.39977	0.270943	-0.211001	32.7954	1.97068	0.961849	-0.0232008	0.063592	0.0194563	1.93315	0.230749	0.77428	0.729054	0.769751	3.18946	3.08646	0.187383	4.17443	4.36181	0.626063
Binadhan-16	Nipponbare	EDU	R4	100	Mymensingh	2022	0.733213	6.49764	0.824496	0.718912	2.26116	0.22099	-0.173867	30.5773	2.04529	0.951424	0.00646812	0.0599675	0.0249156	1.73679	0.21965	0.775445	0.746665	0.775045	3.33994	3.24981	0.173357	4.62994	4.8033	0.610737
Binadhan-17	Kasalath	EDU	R1	100	Mymensingh	2022	0.744045	6.81393	0.82482	0.72665	2.34483	0.237374	-0.182507	30.7552	2.04906	0.919158	-0.00554174	0.0678086	0.0422677	1.90255	0.214349	0.782718	0.720807	0.786954	3.41747	3.27964	0.267162	5.16971	5.43687	0.614897
Binadhan-17	Kasalath	EDU	R2	100	Mymensingh	2022	0.71709	6.07336	0.8637	0.722309	2.51682	0.286709	-0.224256	32.1543	1.93045	0.922795	-0.0153897	0.0649256	0.0402628	2.04962	0.233996	0.774299	0.705013	0.772486	3.07599	3.01867	0.107136	4.41706	4.5242	0.616417
Binadhan-17	Kasalath	EDU	R3	100	Mymensingh	2022	0.742818	6.7837	0.848812	0.730873	2.29258	0.231468	-0.180965	31.7168	2.09892	0.937183	-0.0386231	0.068541	0.0324426	1.89558	0.209464	0.78148	0.729891	0.782162	3.44619	3.35326	0.174546	4.6879	4.86244	0.624222
Binadhan-17	Kasalath	EDU	R4	100	Mymensingh	2022	0.735733	6.57255	0.867497	0.733074	2.36549	0.255818	-0.19744	32.3808	2.06028	0.915046	-0.0341358	0.0641121	0.044368	1.94849	0.218906	0.782504	0.726413	0.782875	3.39052	3.25703	0.246176	4.50536	4.75154	0.629305
BR11	Kasalath	EDU	R1	100	Mymensingh	2022	0.738431	6.64948	0.798483	0.716968	2.2661	0.213212	-0.168473	29.8144	2.05548	0.950558	-0.0124999	0.0673374	0.025355	1.82146	0.216239	0.777401	0.747736	0.778142	3.38724	3.31769	0.138556	4.84486	4.98341	0.602596
BR11	Kasalath	EDU	R2	100	Mymensingh	2022	0.706103	5.80557	0.82353	0.70636	2.38278	0.271283	-0.209018	30.7199	1.87291	0.906734	-0.0129094	0.0649585	0.0489337	1.97746	0.244261	0.758818	0.716567	0.755702	3.03281	2.92137	0.217039	4.16891	4.38595	0.597466
BR11	Kasalath	EDU	R3	100	Mymensingh	2022	0.719867	6.13972	0.801829	0.708651	2.24708	0.234176	-0.180251	30.1321	1.97103	0.934246	-0.0255224	0.0627468	0.0340346	1.89291	0.229311	0.765505	0.716717	0.766296	3.28941	3.12382	0.323886	4.43254	4.75643	0.597851
BR11	Kasalath	EDU	R4	100	Mymensingh	2022	0.737225	6.61196	0.8322	0.722681	2.06754	0.198909	-0.155668	31.1165	2.13287	0.935035	-0.00826242	0.0640553	0.033573	1.73217	0.212588	0.772557	0.759343	0.773832	3.57741	3.40384	0.32628	4.2679	4.59418	0.619296
BRRI dhan28	Nipponbare	EDU	R1	100	Mymensingh	2022	0.710248	5.9038	0.757238	0.695967	2.19254	0.213139	-0.162448	28.7692	1.97847	0.952877	-0.0393078	0.0464778	0.0241381	1.83682	0.228433	0.763313	0.747604	0.761017	3.32693	3.12679	0.407939	5.12325	5.53119	0.579801
BRRI dhan28	Nipponbare	EDU	R2	100	Mymensingh	2022	0.697659	5.61563	0.79776	0.698393	2.17968	0.231881	-0.176641	30.0699	1.95041	0.920895	-0.0351932	0.0407443	0.0411866	1.89058	0.242157	0.752799	0.722176	0.748373	3.20647	3.01275	0.377732	4.47773	4.85546	0.590835
BRRI dhan28	Nipponbare	EDU	R3	100	Mymensingh	2022	0.695348	5.56605	0.780146	0.691361	2.26116	0.238876	-0.181131	29.3546	1.8862	0.933843	-0.0355255	0.0432689	0.034229	1.92647	0.248046	0.749817	0.724987	0.751754	3.12046	2.92166	0.397045	4.71371	5.11075	0.580835
BRRI dhan28	Nipponbare	EDU	R4	100	Mymensingh	2022	0.69551	5.57844	0.778847	0.690068	2.14232	0.217097	-0.167047	29.4054	1.94279	0.893118	-0.0167138	0.043135	0.0564675	1.87313	0.241442	0.747442	0.745694	0.747112	3.20685	3.00642	0.39589	4.41144	4.80733	0.582076
BRRI dhan29	Nipponbare	EDU	R1	100	Mymensingh	2022	0.677849	5.20836	0.824225	0.694779	2.48857	0.308249	-0.235042	30.5916	1.75763	0.927671	-0.0377922	0.0457136	0.0376263	2.17244	0.266901	0.752906	0.699749	0.741974	2.80984	2.67967	0.255264	4.18203	4.4373	0.587077
BRRI dhan29	Nipponbare	EDU	R2	100	Mymensingh	2022	0.699117	5.6472	0.816367	0.706202	2.52111	0.310089	-0.235443	30.513	1.80432	0.976173	-0.0195151	0.0552887	0.0123083	2.0683	0.256961	0.767974	0.706721	0.755875	2.9484	2.79866	0.296974	4.9149	5.21187	0.592607
BRRI dhan29	Nipponbare	EDU	R3	100	Mymensingh	2022	0.665909	4.98696	0.850897	0.697198	2.55097	0.350895	-0.264859	31.8997	1.72493	0.928513	-0.0897274	0.0418748	0.0371023	2.29134	0.281541	0.75053	0.661939	0.738948	2.74866	2.59184	0.296705	3.98181	4.27852	0.592717
BRRI dhan29	Nipponbare	EDU	R4	100	Mymensingh	2022	0.687274	5.39543	0.826288	0.702722	2.51171	0.313138	-0.237075	31.0018	1.79704	0.934439	-0.0384905	0.0514232	0.0338941	2.15348	0.259788	0.761002	0.687076	0.753972	2.91415	2.75898	0.302097	4.50927	4.81136	0.592914
BRRI hybrid dhan3	Nipponbare	EDU	R1	100	Mymensingh	2022	0.720546	6.16309	0.81978	0.710805	2.09605	0.21968	-0.165491	31.0601	2.01312	0.918383	-0.0234623	0.0517281	0.042548	1.87442	0.2259	0.761197	0.74894	0.765082	3.45037	3.18722	0.493067	4.64079	5.13386	0.607478
BRRI hybrid dhan3	Nipponbare	EDU	R2	100	Mymensingh	2022	0.717407	6.07733	0.809943	0.707842	2.17644	0.247187	-0.185826	30.7028	1.95902	0.883301	-0.0321957	0.0515106	0.0620642	1.93787	0.233699	0.755075	0.715603	0.763664	3.28513	3.0655	0.423034	4.84587	5.2689	0.599309
BRRI hybrid dhan3	Nipponbare	EDU	R3	100	Mymensingh	2022	0.722002	6.19724	0.849027	0.718179	1.95529	0.200201	-0.15427	32.0932	2.12719	0.896319	-0.0317602	0.0466576	0.054824	1.7579	0.220967	0.755622	0.768532	0.757481	3.60027	3.3353	0.4762	4.05839	4.53459	0.622782
BRRI hybrid dhan3	Nipponbare	EDU	R4	100	Mymensingh	2022	0.713055	5.97054	0.82637	0.708025	2.19191	0.239172	-0.181393	31.2784	1.9717	0.890481	-0.0379048	0.0519414	0.0579489	1.91785	0.233272	0.758255	0.733836	0.76158	3.28056	3.07615	0.383884	4.67708	5.06096	0.604476
Hutra	Kasalath	EDU	R1	100	Mymensingh	2022	0.712799	5.9708	0.860899	0.717843	2.33104	0.286266	-0.213715	32.568	1.90582	0.89458	-0.0356378	0.0527487	0.0558526	2.09047	0.239961	0.763656	0.701327	0.767441	3.20007	2.98226	0.398262	4.70538	5.10365	0.61609
Hutra	Kasalath	EDU	R2	100	Mymensingh	2022	0.6919	5.49349	0.891023	0.712155	2.37556	0.300602	-0.229912	33.5026	1.87426	0.889208	-0.0445362	0.0460601	0.058669	2.0712	0.253167	0.756394	0.690579	0.752017	3.01539	2.86858	0.261114	4.08423	4.34534	0.617985
Hutra	Kasalath	EDU	R3	100	Mymensingh	2022	0.714545	6.00678	0.789694	0.702178	2.11345	0.211928	-0.162819	30.002	2.01349	0.874034	-0.0318029	0.0503606	0.0672887	1.81308	0.229222	0.755333	0.716686	0.760617	3.37211	3.17387	0.387428	4.88069	5.26812	0.593092
Hutra	Kasalath	EDU	R4	100	Mymensingh	2022	0.72168	6.19195	0.803187	0.706967	2.27579	0.239333	-0.185831	30.2717	1.95399	0.881386	-0.0449013	0.0523173	0.0631791	1.9583	0.231273	0.760869	0.687902	0.770493	3.25802	3.11434	0.279769	5.24301	5.52278	0.596325
Kasalath	Kasalath	EDU	R1	100	Mymensingh	2022	0.669479	5.05196	0.868209	0.69414	2.18715	0.310695	-0.227401	32.7704	1.78585	0.854146	-0.0598016	0.0406917	0.0787216	2.21447	0.282058	0.725515	0.664914	0.734887	2.91659	2.65618	0.467435	3.69492	4.16236	0.601745
Kasalath	Kasalath	EDU	R2	100	Mymensingh	2022	0.681502	5.27955	0.863155	0.695737	2.17316	0.29881	-0.219539	32.8001	1.81188	0.841975	-0.0392778	0.048884	0.0858043	2.13245	0.270938	0.729323	0.6605	0.743479	2.98264	2.72471	0.461228	3.94285	4.40408	0.602366
Kasalath	Kasalath	EDU	R3	100	Mymensingh	2022	0.673546	5.13938	0.844833	0.68206	1.87716	0.224342	-0.170482	32.288	1.9359	0.835287	-0.0288557	0.0364305	0.0898867	1.99747	0.267331	0.711299	0.693933	0.726577	3.19365	2.86261	0.577866	3.2589	3.83677	0.598355
Kasalath	Kasalath	EDU	R4	100	Mymensingh	2022	0.655299	4.80229	0.88603	0.691179	2.29379	0.363091	-0.267804	33.3897	1.70604	0.811206	-0.0442245	0.0463421	0.104261	2.32292	0.297833	0.719105	0.62392	0.734518	2.71679	2.50078	0.386344	3.68689	4.07323	0.598891
Binadhan-12	Nipponbare	Control	R1	100	Mymensingh	2022	0.69106	5.47948	0.812112	0.701089	2.58315	0.329364	-0.252874	30.4282	1.77011	0.912094	-0.0233402	0.060886	0.0459901	2.06442	0.261093	0.762972	0.708172	0.753733	2.84183	2.72287	0.238492	4.49306	4.73155	0.585796
Binadhan-12	Nipponbare	Control	R2	100	Mymensingh	2022	0.708343	5.85975	0.84213	0.711507	2.37395	0.279359	-0.211069	31.6428	1.88576	0.901412	-0.0238868	0.0559829	0.0518606	1.98504	0.241264	0.765976	0.728548	0.760658	3.13629	2.94743	0.3578	4.43021	4.78801	0.606797
Binadhan-12	Nipponbare	Control	R3	100	Mymensingh	2022	0.726771	6.32034	0.871195	0.728965	2.35154	0.273212	-0.206536	32.7282	1.96715	0.944613	-0.0394955	0.0657746	0.0284893	1.99962	0.226093	0.777352	0.737671	0.774911	3.31888	3.1315	0.338599	4.54106	4.87966	0.626808
Binadhan-12	Nipponbare	Control	R4	100	Mymensingh	2022	0.731913	6.46064	0.833001	0.724285	2.49462	0.27621	-0.210778	31.1525	1.93229	0.927999	-0.0404556	0.0682883	0.0374128	1.99775	0.226548	0.783957	0.726291	0.778113	3.24082	3.09597	0.280137	5.09752	5.37765	0.612012
Binadhan-15	Kasalath	Control	R1	100	Mymensingh	2022	0.706772	5.82079	0.850287	0.717542	2.62444	0.327696	-0.253352	31.5568	1.81896	0.906228	-0.0300111	0.0649079	0.0496062	2.10985	0.250544	0.773318	0.70565	0.766615	2.92721	2.83251	0.182948	4.46072	4.64367	0.606639
Binadhan-15	Kasalath	Control	R2	100	Mymensingh	2022	0.712167	5.94865	0.83247	0.712574	2.50097	0.300685	-0.230119	30.9963	1.86022	0.938303	-0.0472958	0.0685197	0.0318305	2.03471	0.246085	0.770731	0.711276	0.764563	3.00044	2.87522	0.244578	4.5366	4.78118	0.601533
Binadhan-15	Kasalath	Control	R3	100	Mymensingh	2022	0.720387	6.15453	0.832351	0.717278	2.39484	0.271399	-0.208013	31.1245	1.94357	0.8927	-0.0209711	0.0650726	0.0567389	1.98212	0.233422	0.774079	0.714438	0.769928	3.17904	3.03631	0.277032	4.57678	4.85381	0.607701
Binadhan-15	Kasalath	Control	R4	100	Mymensingh	2022	0.728933	6.38438	0.830217	0.724293	2.38943	0.260038	-0.201123	30.7977	1.98461	0.926418	-0.0270585	0.0638951	0.0385806	1.9876	0.222059	0.779489	0.728529	0.777483	3.24876	3.14501	0.202856	4.74377	4.94663	0.612029
Binadhan-16	Nipponbare	Control	R1	100	Mymensingh	2022	0.722417	6.20573	0.84222	0.717497	2.35481	0.247845	-0.194438	31.2485	1.97731	0.949872	-0.0299167	0.0653503	0.0257835	1.94349	0.231661	0.772184	0.723556	0.769445	3.18854	3.111	0.149534	4.33658	4.48611	0.611641
Binadhan-16	Nipponbare	Control	R2	100	Mymensingh	2022	0.703174	5.75626	0.88195	0.721452	2.70535	0.342178	-0.270778	32.5971	1.82217	0.893704	-0.028634	0.0603611	0.0561335	2.23611	0.252868	0.773986	0.661798	0.768826	2.85882	2.82091	0.0694659	4.45968	4.52914	0.615531
Binadhan-16	Nipponbare	Control	R3	100	Mymensingh	2022	0.725288	6.28049	0.79805	0.712934	2.3788	0.25145	-0.194217	29.6245	1.95021	0.942566	-0.00976825	0.0654733	0.0298721	1.87343	0.229532	0.772556	0.765184	0.771034	3.19483	3.07867	0.233664	4.88904	5.1227	0.596729
Binadhan-16	Nipponbare	Control	R4	100	Mymensingh	2022	0.711009	5.92069	0.844666	0.712475	2.51525	0.291274	-0.227461	31.2434	1.87554	0.95113	-0.0384262	0.0659416	0.0250525	1.96265	0.242529	0.769592	0.71208	0.766007	2.96781	2.89653	0.137593	4.50428	4.64188	0.604661
Binadhan-17	Kasalath	Control	R1	100	Mymensingh	2022	0.743368	6.79342	0.856785	0.736819	2.49809	0.268111	-0.209761	31.7928	2.0435	0.928883	-0.0263524	0.0723906	0.0370417	2.01105	0.213133	0.790386	0.723386	0.790403	3.31992	3.25776	0.118538	4.9717	5.09024	0.626184
Binadhan-17	Kasalath	Control	R2	100	Mymensingh	2022	0.711931	5.94723	0.897175	0.728191	2.66271	0.330296	-0.259533	33.348	1.88185	0.890518	-0.0550347	0.0636292	0.0579424	2.15079	0.244264	0.777078	0.671453	0.772649	2.98108	2.93186	0.0907735	4.27492	4.36569	0.625339
Binadhan-17	Kasalath	Control	R3	100	Mymensingh	2022	0.726352	6.30869	0.850283	0.724855	2.50893	0.26716	-0.211118	31.5965	1.97816	0.927777	-0.0139074	0.0667884	0.0374758	1.97708	0.224325	0.779336	0.728163	0.776246	3.15577	3.13092	0.0453106	4.59902	4.64433	0.615724
Binadhan-17	Kasalath	Control	R4	100	Mymensingh	2022	0.710626	5.91572	0.89725	0.727335	2.66533	0.339668	-0.26561	33.156	1.85714	0.893039	-0.0292749	0.0675074	0.056537	2.18074	0.248068	0.776231	0.666294	0.773508	2.92588	2.86614	0.111135	4.35795	4.46909	0.624093
BR11	Kasalath	Control	R1	100	Mymensingh	2022	0.723613	6.23688	0.771828	0.698724	2.2125	0.202849	-0.161585	28.8971	1.98861	0.972596	-0.0258776	0.0681878	0.0139347	1.75735	0.225403	0.76214	0.759628	0.762499	3.25862	3.17665	0.167282	4.42681	4.59409	0.584791
BR11	Kasalath	Control	R2	100	Mymensingh	2022	0.718846	6.11496	0.799454	0.705754	2.31782	0.232343	-0.182585	29.8637	1.94851	0.901017	-0.0271993	0.0657288	0.0520756	1.88472	0.230939	0.766157	0.725658	0.765307	3.18175	3.10274	0.156603	4.48162	4.63822	0.593797
BR11	Kasalath	Control	R3	100	Mymensingh	2022	0.695481	5.57179	0.841958	0.703678	2.56587	0.311025	-0.241065	31.1861	1.78214	0.908112	-0.042493	0.060049	0.0482105	2.08351	0.259236	0.75936	0.681834	0.756656	2.83047	2.74918	0.157901	4.23514	4.39304	0.596283
BR11	Kasalath	Control	R4	100	Mymensingh	2022	0.71606	6.04757	0.831397	0.710895	2.23094	0.240128	-0.186073	31.1735	1.96535	0.889274	-0.00945651	0.0630991	0.0588167	1.96635	0.232352	0.764704	0.713529	0.767142	3.24081	3.10114	0.26791	4.16032	4.42823	0.606401
BRRI dhan28	Nipponbare	Control	R1	100	Mymensingh	2022	0.693819	5.53302	0.793784	0.69876	2.36506	0.268854	-0.201976	29.7862	1.84749	0.94958	-0.0245129	0.0443007	0.0258623	2.00924	0.25086	0.758678	0.721615	0.753967	3.06309	2.87104	0.383768	4.76405	5.14782	0.586206
BRRI dhan28	Nipponbare	Control	R2	100	Mymensingh	2022	0.669863	5.05812	0.788803	0.67858	2.22591	0.254039	-0.192983	29.7999	1.81468	0.925302	-0.0397734	0.0357407	0.0388233	2.07304	0.268905	0.734178	0.710517	0.730415	2.93593	2.75035	0.364026	4.11724	4.48126	0.573413
BRRI dhan28	Nipponbare	Control	R3	100	Mymensingh	2022	0.67564	5.17231	0.792032	0.685146	2.13392	0.228583	-0.177026	29.8536	1.91248	0.935476	-0.0509151	0.0361615	0.0333378	1.96356	0.256463	0.737898	0.727358	0.733879	3.0669	2.90225	0.320821	3.98203	4.30285	0.580677
BRRI dhan28	Nipponbare	Control	R4	100	Mymensingh	2022	0.688267	5.43245	0.783294	0.68979	2.30429	0.25626	-0.193921	29.4131	1.83818	0.929228	-0.0204255	0.0439545	0.0367023	1.92559	0.253773	0.750709	0.722921	0.745999	3.02519	2.84369	0.364218	4.60782	4.97203	0.578524
BRRI dhan29	Nipponbare	Control	R1	100	Mymensingh	2022	0.67586	5.17728	0.810504	0.690306	2.38463	0.295421	-0.224372	30.3566	1.77245	0.926037	-0.0652958	0.0449595	0.0384372	2.00758	0.269058	0.745824	0.71666	0.738826	2.854	2.70467	0.294463	4.25877	4.55323	0.581927
BRRI dhan29	Nipponbare	Control	R2	100	Mymensingh	2022	0.698762	5.64413	0.805917	0.700586	2.31008	0.269711	-0.203075	30.384	1.86675	0.912558	-0.0379559	0.0519954	0.0460221	2.05141	0.244682	0.757284	0.730022	0.753691	3.09011	2.89983	0.372546	4.67122	5.04376	0.59076
BRRI dhan29	Nipponbare	Control	R3	100	Mymensingh	2022	0.652475	4.75588	0.830356	0.684627	2.66712	0.361429	-0.2771	30.8853	1.64059	0.913769	-0.0350796	0.0473737	0.0450673	2.28654	0.290929	0.744853	0.660561	0.732514	2.57505	2.46671	0.213171	4.20182	4.41499	0.576641
BRRI dhan29	Nipponbare	Control	R4	100	Mymensingh	2022	0.679644	5.24321	0.849956	0.703444	2.43859	0.313177	-0.236178	31.9017	1.80024	0.924203	-0.0246649	0.0460818	0.0395532	2.13755	0.26472	0.755132	0.688112	0.741315	2.92316	2.75128	0.322944	4.10691	4.42985	0.600326
BRRI hybrid dhan3	Nipponbare	Control	R1	100	Mymensingh	2022	0.718123	6.09719	0.776075	0.699739	2.01243	0.199417	-0.152165	29.54	2.037	0.922649	-0.0238024	0.0504831	0.0402565	1.89978	0.227715	0.754821	0.738953	0.765008	3.47979	3.21434	0.519549	4.9422	5.46175	0.590357
BRRI hybrid dhan3	Nipponbare	Control	R2	100	Mymensingh	2022	0.708251	5.85661	0.802872	0.70023	2.12548	0.227748	-0.172848	30.4367	1.97089	0.884924	-0.0363825	0.0499251	0.0611341	1.83652	0.235818	0.749347	0.710933	0.754915	3.28951	3.05991	0.440012	4.60159	5.0416	0.5947
BRRI hybrid dhan3	Nipponbare	Control	R3	100	Mymensingh	2022	0.714317	6.00623	0.787199	0.69844	2.00044	0.198337	-0.152149	29.8935	2.02919	0.947169	0.00970106	0.0522566	0.0274843	1.72113	0.23068	0.750101	0.785212	0.750567	3.44359	3.18269	0.50175	4.34557	4.84732	0.592788
BRRI hybrid dhan3	Nipponbare	Control	R4	100	Mymensingh	2022	0.709316	5.88033	0.808836	0.704622	2.1031	0.224273	-0.169467	30.7515	1.98641	0.88933	-0.027465	0.0498353	0.0585787	1.88411	0.233945	0.751362	0.714411	0.757377	3.35886	3.11915	0.454616	4.56838	5.023	0.599559
Hutra	Kasalath	Control	R1	100	Mymensingh	2022	0.690695	5.47241	0.846812	0.705792	2.48466	0.316585	-0.238819	31.6812	1.78774	0.909775	-0.0389586	0.0518126	0.0474681	2.07325	0.260174	0.75511	0.681676	0.754558	2.9263	2.75879	0.319134	4.63565	4.95478	0.60051
Hutra	Kasalath	Control	R2	100	Mymensingh	2022	0.688913	5.43193	0.829017	0.704225	2.49355	0.338404	-0.256406	31.07	1.77269	0.870484	-0.0160701	0.0506379	0.069349	2.25411	0.268025	0.755215	0.637774	0.761091	2.87123	2.7047	0.3256	4.8757	5.2013	0.59276
Hutra	Kasalath	Control	R3	100	Mymensingh	2022	0.71307	5.97052	0.862117	0.717364	2.32278	0.273708	-0.20645	32.5391	1.92102	0.900896	-0.0148984	0.0517138	0.0526879	1.9917	0.237138	0.762962	0.690742	0.769742	3.20699	3.0169	0.346935	4.7648	5.11174	0.616749
Hutra	Kasalath	Control	R4	100	Mymensingh	2022	0.704004	5.75763	0.803741	0.700212	2.19779	0.25003	-0.188502	30.3622	1.92078	0.891576	-0.0237729	0.0545067	0.0582688	2.00269	0.24406	0.752353	0.700311	0.758615	3.16466	2.9621	0.393763	4.74683	5.14059	0.591972
Kasalath	Kasalath	Control	R1	100	Mymensingh	2022	0.703548	5.75165	0.83081	0.699987	2.15256	0.284744	-0.206338	31.6566	1.84988	0.86065	-0.0415029	0.0517455	0.0749564	2.15324	0.261657	0.740546	0.665573	0.757342	3.14361	2.83128	0.581498	4.57575	5.15725	0.598641
Kasalath	Kasalath	Control	R2	100	Mymensingh	2022	0.691373	5.48444	0.815929	0.691015	2.17705	0.30654	-0.220137	31.1857	1.76279	0.78396	-0.0211702	0.0557214	0.121191	2.27937	0.271442	0.724813	0.629572	0.75271	3.00054	2.68481	0.597279	4.69026	5.28754	0.586734
Kasalath	Kasalath	Control	R3	100	Mymensingh	2022	0.683728	5.33061	0.837864	0.693007	2.07602	0.280758	-0.203558	31.8751	1.8343	0.83966	-0.0334617	0.0469727	0.0872266	2.15781	0.269973	0.72618	0.658239	0.744389	3.06929	2.75785	0.570261	4.1087	4.67896	0.59653
Kasalath	Kasalath	Control	R4	100	Mymensingh	2022	0.690633	5.46755	0.868336	0.701911	2.09862	0.275576	-0.203311	33.1616	1.88823	0.820834	-0.0358689	0.0485925	0.0984189	2.03975	0.259862	0.733981	0.66355	0.746136	3.13699	2.86363	0.481752	3.97327	4.45502	0.610327
