# Supplementary material for: Ethylenediurea (EDU) inhibits OsORAP1 expression in rice (Oryza sativa L:): Varietal differences in ozone protection efficacy
Source: PLoS One. 2025 Jul 2;20(7):e0327162. doi: 10.1371/journal.pone.0327162 (PMC12220992; doi:10.1371/journal.pone.0327162)
Supplement: S4 Dataset — “S4 File.xlsx”. (XLSX) [file pone.0327162.s007.xlsx]

## Sheet: Analysis_set2
Genotype	Replication	Treatment	Cт_18S	Cт_18S	Cт_18S_mean	Cт_AO	Cт_AO	Cт_AO mean	Delta CT	delta delta CT	Expression	Type
BR11	R1	EDU	19.6243	18.9443	19.2843	34.0419	34.1888	34.1153	14.831	1.03033	0.489597	Kasalath
BR11	R2	EDU	19.1515	18.4247	18.7881	31.908	31.1145	31.5113	12.7232	-1.07755	2.11044	Kasalath
BR11	R3	EDU	18.9777	18.3268	18.6523	35.1719	34.1872	34.6796	16.0273	2.2266	0.213661	Kasalath
BR11	R1	Control	19.3456	18.5523	18.949	34.7708	36.5108	35.6408	16.6918	2.89112	0.134799	Kasalath
BR11	R2	Control	20.0777	19.6477	19.8627	34.9857	33.9752	34.4804	14.6177	0.81703	0.567609	Kasalath
BR11	R3	Control	18.8937	18.3373	18.6155	31.3797	31.182	31.2809	12.6653	-1.13538	2.19676	Kasalath
Binadhan-12	R1	Control	20.0071	19.6614	19.8342	31.0488	30.9607	31.0047	11.1705	-2.63018	6.19102	Nipponbare
Binadhan-12	R2	Control	20.0322	19.5915	19.8118	30.7525	30.0216	30.387	10.5752	-3.2255	9.35348	Nipponbare
Binadhan-12	R3	Control	21.5565	21.2173	21.3869	32.5039	32.4676	32.4858	11.0989	-2.70185	6.50635	Nipponbare
Binadhan-12	R1	EDU	20.3427	19.9565	20.1496	34.0239	33.0909	33.5574	13.4078	-0.392922	1.31305	Nipponbare
Binadhan-12	R2	EDU	19.1386	18.6231	18.8808	32.5515	31.8949	32.2232	13.3423	-0.458374	1.37399	Nipponbare
Binadhan-12	R3	EDU	19.7406	19.2898	19.5152	33.2877	32.4929	32.8903	13.3751	-0.425648	1.34318	Nipponbare
BRRI dhan28	R1	Control	18.1457	17.9207	18.0332	30.3179	30.2873	30.3026	12.2694	-1.53131	2.89048	Nipponbare
BRRI dhan28	R2	Control	17.7881	17.5172	17.6526	30.68	30.7158	30.6979	13.0452	-0.755469	1.68818	Nipponbare
BRRI dhan28	R3	Control	17.762	17.6775	17.7198	30.1634	29.6031	29.8832	12.1635	-1.63721	3.11064	Nipponbare
BRRI dhan28	R1	EDU	17.5062	17.1297	17.318	32.8035	32.1652	32.4844	15.1664	1.36571	0.388043	Nipponbare
BRRI dhan28	R2	EDU	17.3868	16.9989	17.1929	30.1994	30.0643	30.1318	12.939	-0.861729	1.81722	Nipponbare
BRRI dhan28	R3	EDU	17.4465	17.0643	17.2554	31.5015	31.1147	31.3081	14.0527	0.251991	0.839737	Nipponbare
BRRI hybrid dhan3	R1	EDU	18.1247	17.8779	18.0013	30.062	29.8648	29.9634	11.9621	-1.83859	3.5766	Nipponbare
BRRI hybrid dhan3	R2	EDU	17.7256	17.2563	17.491	30.5718	30.4642	30.518	13.0271	-0.773648	1.70959	Nipponbare
BRRI hybrid dhan3	R3	EDU	17.9252	17.5671	17.7461	30.3169	30.1645	30.2407	12.4946	-1.30612	2.47276	Nipponbare
BRRI hybrid dhan3	R1	Control	18.0803	18.0167	18.0485	29.8396	29.8565	29.8481	11.7996	-2.00111	4.00307	Nipponbare
BRRI hybrid dhan3	R2	Control	18.3777	18.2083	18.293	30.2328	30.1352	30.184	11.891	-1.90968	3.75726	Nipponbare
BRRI hybrid dhan3	R3	Control	18.6751	18.3999	18.5375	30.6261	30.4138	30.52	11.9824	-1.81826	3.52655	Nipponbare
BRRI dhan29	R1	EDU	18.5929	18.4492	18.521	31.8591	32.2344	32.0467	13.5257	-0.274984	1.20998	Nipponbare		13.8007
BRRI dhan29	R2	EDU	18.4517	18.3498	18.4007	32.1281	32.2748	32.2014	13.8007	0	1	Nipponbare
BRRI dhan29	R3	EDU	18.3104	18.2505	18.2805	32.3971	32.3152	32.3561	14.0757	0.274984	0.826459	Nipponbare
BRRI dhan29	R1	Control	17.1648	16.9407	17.0528	28.9	28.6113	28.7556	11.7029	-2.09782	4.28063	Nipponbare
BRRI dhan29	R2	Control	17.1964	17.0066	17.1015	29.4735	29.1256	29.2996	12.1981	-1.60264	3.03698	Nipponbare
BRRI dhan29	R3	Control	17.1333	16.8747	17.004	28.3265	28.0969	28.2117	11.2077	-2.59301	6.03355	Nipponbare
Binadhan-17	R1	EDU	17.3249	17.338	17.3314	34.5486	35.1869	34.8678	17.5364	3.73565	0.0750682	Kasalath
Binadhan-17	R2	EDU	17.7676	17.6562	17.7119	35.8808	35.7655	35.8231	18.1112	4.31054	0.0503963	Kasalath
Binadhan-17	R3	EDU	17.5462	17.4971	17.5217	35.2147	35.4762	35.3455	17.8238	4.0231	0.0615074	Kasalath
Binadhan-17	R1	Control	18.3579	18.1303	18.2441	34.2311	33.9801	34.1056	15.8615	2.06082	0.23968	Kasalath
Binadhan-17	R2	Control	17.9663	17.7971	17.8817	33.4099	33.3629	33.3864	15.5047	1.70401	0.306933	Kasalath
Binadhan-17	R3	Control	17.5747	17.4639	17.5193	32.5887	32.7457	32.6672	15.1479	1.3472	0.393055	Kasalath
Binadhan-16	R1	EDU	17.6806	17.5309	17.6058	32.2675	32.6683	32.4679	14.8621	1.06144	0.479153	Nipponbare
Binadhan-16	R2	EDU	18.0264	17.8802	17.9533	33.067	33.1975	33.1322	15.179	1.37827	0.384681	Nipponbare
Binadhan-16	R3	EDU	18.3721	18.2295	18.3008	33.8664	33.7268	33.7966	15.4958	1.69509	0.308835	Nipponbare
Binadhan-16	R1	Control	18.0918	17.4874	17.7896	32.4289	31.7249	32.0769	14.2873	0.486632	0.713689	Nipponbare
Binadhan-16	R2	Control	18.2163	17.7837	18	31.0776	31.4225	31.2501	13.2501	-0.550642	1.46474	Nipponbare
Binadhan-16	R3	Control	18.154	17.6355	17.8948	31.7532	31.5737	31.6635	13.7687	-0.032005	1.02243	Nipponbare
Kasalath	R1	Control	18.3298	17.8088	18.0693	33.1525	32.7964	32.9744	14.9052	1.10447	0.465072	Kasalath
Kasalath	R2	Control	17.8552	17.3696	17.6124	33.1738	32.5467	32.8602	15.2478	1.44713	0.366751	Kasalath
Kasalath	R3	Control	18.8043	18.2479	18.5261	33.1312	33.0461	33.0886	14.5625	0.761816	0.589753	Kasalath
Kasalath	R1	EDU	18.266	18.056	18.161	29.6646	29.5756	29.6201	11.4591	-2.34161	5.06867	Kasalath
Kasalath	R2	EDU	17.952	17.2376	17.5948	28.4993	28.5578	28.5285	10.9337	-2.86697	7.29533	Kasalath
Kasalath	R3	EDU	18.109	17.6468	17.8779	29.0819	29.0667	29.0743	11.1964	-2.60429	6.08092	Kasalath
Hutra	R1	EDU	19.2631	18.659	18.961	35.0845	33.9715	34.528	15.5669	1.76623	0.293977	Kasalath
Hutra	R2	EDU	19.1806	18.5117	18.8461	34.5558	33.6946	34.1252	15.279	1.47834	0.3589	Kasalath
Hutra	R3	EDU	19.3456	18.8063	19.076	35.6132	34.2484	34.9308	15.8548	2.05411	0.240797	Kasalath
Hutra	R1	Control	19.212	18.766	18.989	32.909	32.6038	32.7564	13.7674	-0.0333139	1.02336	Kasalath
Hutra	R2	Control	18.9969	18.421	18.709	32.8117	32.8572	32.8344	14.1254	0.324748	0.798438	Kasalath
Hutra	R3	Control	19.1045	18.5935	18.849	32.8603	32.7305	32.7954	13.9464	0.145717	0.90393	Kasalath
Binadhan-15	R1	EDU	14.9962	14.708	14.8521	33.73	34.0664	33.8982	19.0461	5.24541	0.0263618	Kasalath
Binadhan-15	R2	EDU	14.5194	14.1468	14.3331	30.999	30.9974	30.9982	16.6651	2.8644	0.137319	Kasalath
Binadhan-15	R3	EDU	14.7314	14.711	14.7212	31.668	31.6515	31.6598	16.9386	3.13786	0.113609	Kasalath
Binadhan-15	R1	Control	16.466	16.1002	16.2831	32.3203	32.294	32.3072	16.024	2.22332	0.214148	Kasalath
Binadhan-15	R2	Control	15.3333	14.9559	15.1446	31.4666	31.515	31.4908	16.3462	2.54551	0.171287	Kasalath
Binadhan-15	R3	Control	14.2005	13.8116	14.006	30.613	30.7359	30.6744	16.6684	2.8677	0.137005	Kasalath

## Sheet: Expression together
Genotype name	Geno Type	Treatment	Expression
BR11	Kasalath	EDU	0.489597
BR11	Kasalath	EDU	2.11044
BR11	Kasalath	EDU	0.213661
BR11	Kasalath	Control	0.134799
BR11	Kasalath	Control	0.567609
BR11	Kasalath	Control	2.19676
Binadhan-12	Nipponbare	Control	6.19102
Binadhan-12	Nipponbare	Control	9.35348
Binadhan-12	Nipponbare	Control	6.50635
Binadhan-12	Nipponbare	EDU	1.31305
Binadhan-12	Nipponbare	EDU	1.37399
Binadhan-12	Nipponbare	EDU	1.34318
BRRI dhan28	Nipponbare	Control	2.89048
BRRI dhan28	Nipponbare	Control	1.68818
BRRI dhan28	Nipponbare	Control	3.11064
BRRI dhan28	Nipponbare	EDU	0.388043
BRRI dhan28	Nipponbare	EDU	1.81722
BRRI dhan28	Nipponbare	EDU	0.839737
BRRI hybrid dhan3	Nipponbare	EDU	3.5766
BRRI hybrid dhan3	Nipponbare	EDU	1.70959
BRRI hybrid dhan3	Nipponbare	EDU	2.47276
BRRI hybrid dhan3	Nipponbare	Control	4.00307
BRRI hybrid dhan3	Nipponbare	Control	3.75726
BRRI hybrid dhan3	Nipponbare	Control	3.52655
BRRI dhan29	Nipponbare	EDU	1.20998
BRRI dhan29	Nipponbare	EDU	1
BRRI dhan29	Nipponbare	EDU	0.826459
BRRI dhan29	Nipponbare	Control	4.28063
BRRI dhan29	Nipponbare	Control	3.03698
BRRI dhan29	Nipponbare	Control	6.03355
Binadhan-17	Kasalath	EDU	0.0750682
Binadhan-17	Kasalath	EDU	0.0503963
Binadhan-17	Kasalath	EDU	0.0615074
Binadhan-17	Kasalath	Control	0.23968
Binadhan-17	Kasalath	Control	0.306933
Binadhan-17	Kasalath	Control	0.393055
Binadhan-16	Nipponbare	EDU	0.479153
Binadhan-16	Nipponbare	EDU	0.384681
Binadhan-16	Nipponbare	EDU	0.308835
Binadhan-16	Nipponbare	Control	0.713689
Binadhan-16	Nipponbare	Control	1.46474
Binadhan-16	Nipponbare	Control	1.02243
Kasalath	Kasalath	Control	0.465072
Kasalath	Kasalath	Control	0.366751
Kasalath	Kasalath	Control	0.589753
Kasalath	Kasalath	EDU	5.06867
Kasalath	Kasalath	EDU	7.29533
Kasalath	Kasalath	EDU	6.08092
Hutra	Kasalath	EDU	0.293977
Hutra	Kasalath	EDU	0.3589
Hutra	Kasalath	EDU	0.240797
Hutra	Kasalath	Control	1.02336
Hutra	Kasalath	Control	0.798438
Hutra	Kasalath	Control	0.90393
Binadhan-15	Kasalath	EDU	0.0263618
Binadhan-15	Kasalath	EDU	0.137319
Binadhan-15	Kasalath	EDU	0.113609
Binadhan-15	Kasalath	Control	0.214148
Binadhan-15	Kasalath	Control	0.171287
Binadhan-15	Kasalath	Control	0.137005
MFO 104	Kasalath	Control	0.0118429
MFO 104	Kasalath	Control	0.0648291
MFO 104	Kasalath	Control	0.0735902
MFO 125	Kasalath	Control	0.512083
MFO 125	Kasalath	Control	0.0418716
MFO 125	Kasalath	Control	0.10227
MFO 130	Kasalath	Control	0.0666111
MFO 130	Kasalath	Control	0.0823222
MFO 130	Kasalath	Control	1.72223
MFO 103	Kasalath	Control	0.145744
MFO 103	Kasalath	Control	0.106251
MFO 103	Kasalath	Control	0.229261
